# Supplementary material for: Widespread chytrid infection across frogs in the Peruvian Amazon suggests critical role for low elevation in pathogen spread and persistence
Source: PLoS One. 2019 Oct 16;14(10):e0222718. doi: 10.1371/journal.pone.0222718 (PMC6795419; doi:10.1371/journal.pone.0222718)
Supplement: S1 Table — Voucher numbers, ecotype, morphological data, and infection loads for Peruvian frog specimens used in analysis. (XLSX) [file pone.0222718.s001.xlsx]

## Sheet: Sheet1
Voucher number	Field number	Genus	Species	ZE1	ZE2	ZE3	Zemean	Family	Ecotype	Site	SVL (mm)	mass (mg)	Sex	Age	Bd strain
MUSM 36760	RAB 1454	Adenomera	andreae	2.14			2.14	Leptodactylidae	terrestrial	Madre Selva	27	1.25	female	adult
UMMZ 246376	RAB 1455	Adenomera	andreae	6.89	1.71		4.3	Leptodactylidae	terrestrial	Madre Selva	26	1.25	female	adult
UMMZ 244752	RAB 00011	Allobates	conspicuus	0	0	0	0	Dendrobatidae	terrestrial	CICRA (March)	18	0.47
UMMZ 244753	RAB 00033	Allobates	conspicuus	5.11	0	0	1.7	Dendrobatidae	terrestrial	CICRA (March)	17	0.41			gpl-a
MUSM_35653	RAB 00051	Allobates	conspicuus	112.37	121.74	121.53	118.54	Dendrobatidae	terrestrial	CICRA (March)	19	0.51	male	adult
UMMZ 244755	RAB 00075	Allobates	conspicuus	579.39	543.8	574.83	566.01	Dendrobatidae	terrestrial	CICRA (March)	20	0.81	male	adult
not vouchered	RAB1125	Allobates	trilineatus	0	0	0	0	Dendrobatidae	terrestrial	CICRA (Nov.)	19	0.42		adult
not vouchered	RAB1150	Allobates	trilineatus	0	0	0	0	Dendrobatidae	terrestrial	CICRA (Nov.)	17	0.49		adult
MUSM 36809	RAB1190	Allobates	trilineatus	133.68	153.39	292.35	193.14	Dendrobatidae	terrestrial	CICRA (Nov.)			male	adult
MUSM 36059	RAB 00355	Amazophrynella	minuta	1.6	0.22	0.54	0.79	Bufonidae	terrestrial	CICRA (March)	21	0.64	female	adult
UMMZ 244985	RAB 00055	Ameerega	hahneli	0	0	0	0	Dendrobatidae	terrestrial	CICRA (March)	22	0.58	male	adult
not vouchered		Ameerega	hahneli	0.03	0.1	0.07	0.07	Dendrobatidae	terrestrial	CICRA (March)
MUSM 35674	UMFS 23093	Ameerega	hahneli	8.92	0	0	2.97	Dendrobatidae	terrestrial	VIlla Carmen				juvenile
MUSM 35668	RAB 00341	Ameerega	hahneli	9.77	8.08	5.95	7.93	Dendrobatidae	terrestrial	CICRA (March)	24	0.93		adult
UMMZ 245002	RAB 00032	Ameerega	trivittata	0	0	0	0	Dendrobatidae	terrestrial	CICRA (March)	44	6.02		adult
UMMZ 245003	RAB 00329	Ameerega	trivittata	0.08			0.08	Dendrobatidae	terrestrial	CICRA (March)	46	6.48		adult
UMMZ 245004	RAB 00338	Ameerega	trivittata	0.36	0	0	0.12	Dendrobatidae	terrestrial	CICRA (March)	44	7.06		adult
MUSM 35690	RAB 00395	Ameerega	trivittata	0.65	0.29	0	0.31	Dendrobatidae	terrestrial	CICRA (March)	47	6.15		adult
MUSM 35689	RAB 00356	Ameerega	trivittata	1.75	0.61	1.87	1.41	Dendrobatidae	terrestrial	CICRA (March)	39	3.64		adult
UMMZ 245001	RAB 00031	Ameerega	trivittata	3.86	3.84	0	2.57	Dendrobatidae	terrestrial	CICRA (March)	38	3.74		adult	gpl-a
UMMZ 245005	RAB 00396	Ameerega	trivittata	2.98	3.26	4.54	3.59	Dendrobatidae	terrestrial	CICRA (March)	39	4.14		adult
	RAB 1460	Atelopus	spumarius	0	0	0	0	Bufonidae	terrestrial	Madre Selva	29	1.07		adult
MUSM 36890	RAB 1927	Atelopus	spumarius	0	0	0	0	Bufonidae	terrestrial	Madre Selva	34	3.58	female	adult
MUSM 36925	RAB 1293	Ceratophrys	cornuta	0	0	0	0	Ceratophryidae	litter	CICRA (Nov.)				adult
UMMZ 244883	RAB00174	Ceratophrys	cornuta	0.22	0	0	0.07	Ceratophryidae	litter	CICRA (March)
MUSM 35733	RAB 00293	Chiasmocleis	ventrimaculata	0	0	0.58	0.19	Microhylidae	litter	CICRA (March)	17	0.4		Juv
UMMZ 246108	RAB 1478	Dendropsophus	brevifrons	0	0	0	0	Hylidae	arboreal	Madre Selva	22	0.51		adult
MUSM_36987	RAB 1477	Dendropsophus	brevifrons	6.07			6.07	Hylidae	arboreal	Madre Selva	22	0.2		adult
MUSM 36989	RAB 1420	Dendropsophus	haraldschultzi	0	0	0	0	Hylidae	arboreal	Madre Selva	23	0.48	male	adult
UMMZ 246130	RAB 1421	Dendropsophus	haraldschultzi	0	0	0	0	Hylidae	arboreal	Madre Selva	24	0.67		adult
MUSM 36989	RAB 1420	Dendropsophus	haraldschultzi	0	0	0	0	Hylidae	arboreal	Madre Selva	23	0.48	male	adult
MUSM 36997	RAB 1132	Dendropsophus	koechlini	0	0	0	0	Hylidae	arboreal	CICRA (Nov.)				adult
MUSM 36998	RAB 1200	Dendropsophus	koechlini	0	0	0	0	Hylidae	arboreal	CICRA (Nov.)			male	adult
MUSM 37000	RAB 1124	Dendropsophus	leucophyllatus	0	0	0	0	Hylidae	arboreal	CICRA (Nov.)				adult
not vouchered	UMFS 23115	Dendropsophus	leucophyllatus	0.77	0	0	0.26	Hylidae	arboreal	VIlla Carmen			male	adult
not vouchered	UMFS 23090	Dendropsophus	leucophyllatus	2.4	0	0	0.8	Hylidae	arboreal	VIlla Carmen			male	adult
MUSM 37003	RAB 1205	Dendropsophus	minutus	1.28			1.28	Hylidae	arboreal	CICRA (Nov.)	23	0.65	female	adult	gpl-a
not vouchered	UMFS 23116	Dendropsophus	minutus	0	2.99	2.46	1.81	Hylidae	arboreal	VIlla Carmen			female	adult
not vouchered	UMFS 23117	Dendropsophus	minutus	5.67	18.89	2.65	9.07	Hylidae	arboreal	VIlla Carmen			male	adult	gpl-a
UMMZ 244805	RAB 00078	Dendropsophus	minutus	47.08	107.86	46.76	67.23	Hylidae	arboreal	CICRA (March)	19	0.45	male	adult
not vouchered	LA 0003	Dendropsophus	parviceps	0	0	0	0	Hylidae	arboreal	CICRA (March)
not vouchered	LA 0015	Dendropsophus	parviceps	0	0	0	0	Hylidae	arboreal	CICRA (March)
UMMZ 244809	RAB 00013	Dendropsophus	parviceps	0	0	0	0	Hylidae	arboreal	CICRA (March)	21	0.5	male	adult
UMMZ 244810	RAB 00014	Dendropsophus	parviceps	0	0	0	0	Hylidae	arboreal	CICRA (March)	21	0.53	male	adult
MUSM 35756	RAB 00015	Dendropsophus	parviceps	0	0	0	0	Hylidae	arboreal	CICRA (March)	22	0.52	male	adult
UMMZ 244811	RAB 00017	Dendropsophus	parviceps	0	0	0	0	Hylidae	arboreal	CICRA (March)	21	0.52	male	adult
UMMZ 35760	RAB 00020	Dendropsophus	parviceps	0	0	0	0	Hylidae	arboreal	CICRA (March)	20	0.49	male	adult
not vouchered	RAB 00027	Dendropsophus	parviceps	0	0	0	0	Hylidae	arboreal	CICRA (March)	20	0.43	male	adult
not vouchered	RAB 00074	Dendropsophus	parviceps	0	0	0	0	Hylidae	arboreal	CICRA (March)	20	0.45	male	adult
not vouchered	RAB 00028	Dendropsophus	parviceps	1.5	0	0	0.5	Hylidae	arboreal	CICRA (March)	21	0.51	male	adult
not vouchered	LA 0004	Dendropsophus	parviceps	0	0	2.06	0.69	Hylidae	arboreal	CICRA (March)
UMMZ 244813	RAB 00022	Dendropsophus	parviceps	5.5	0	0	1.83	Hylidae	arboreal	CICRA (March)	21	0.59	male	adult	gpl-a
MUSM 35759	RAB 00019	Dendropsophus	parviceps	7.08	2.58	0	3.22	Hylidae	arboreal	CICRA (March)	20	0.47	male	adult	gpl-a
UMMZ 244812	RAB 00021	Dendropsophus	parviceps	0.05	6.31	3.37	3.24	Hylidae	arboreal	CICRA (March)	21	0.48	male	adult
MUSM 35757	RAB 00016	Dendropsophus	parviceps	20.4	14.07	12.81	15.76	Hylidae	arboreal	CICRA (March)	20	0.43	male	adult
MUSM 35758	RAB 00018	Dendropsophus	parviceps	1018.23	1054.62	1112.75	1061.87	Hylidae	arboreal	CICRA (March)	21	0.45	male	adult
MUSM 35763	RAB 00010	Dendropsophus	rhodopeplus	0	0	0	0	Hylidae	arboreal	CICRA (March)	28	0.68	male	adult
MUSM 35764	RAB 00030	Dendropsophus	rhodopeplus	0	0	0	0	Hylidae	arboreal	CICRA (March)	23	0.71	male	adult
UMMZ 244823	RAB 00235	Dendropsophus	rhodopeplus	0	0	0	0	Hylidae	arboreal	CICRA (March)
not vouchered	UMFS 23091	Dendropsophus	rhodopeplus	1.56	0	0	0.52	Hylidae	arboreal	VIlla Carmen			male	adult
UMMZ 244822	RAB 00012	Dendropsophus	rhodopeplus	100.14	172.3	224.71	165.72	Hylidae	arboreal	CICRA (March)	25	0.83	male	adult	NA
not vouchered	UMFS 23136	Dendropsophus	rhodopeplus	1422.77	1378.76		1400.77	Hylidae	arboreal	VIlla Carmen				adult
MUSM 37059	RAB 1643	Dendropsophus	riveroi	0	0	0	0	Hylidae	arboreal	Madre Selva	25	0.82		adult
UMMZ 246227	RAB 1654	Dendropsophus	riveroi	0	0	0	0	Hylidae	arboreal	Madre Selva	23	0.58		adult
MUSM 37058	RAB 1636	Dendropsophus	riveroi	0.82			0.82	Hylidae	arboreal	Madre Selva	26	1	female	adult
UMMZ 246226	RAB 1640	Dendropsophus	riveroi	4.89	5.83		5.36	Hylidae	arboreal	Madre Selva	27	0.87		adult
MUSM 36986	RAB 1198	Dendropsophus	timbeba	0	0	0	0	Hylidae	arboreal	CICRA (Nov.)			male	adult
UMMZ 246104	RAB 1199	Dendropsophus	timbeba	0	0	0	0	Hylidae	arboreal	CICRA (Nov.)	26	0.88	male	adult
MUSM 35774	RAB 00194	Dendropsophus	triangulum	0.97	0.04	0.52	0.51	Hylidae	arboreal	CICRA (March)	29	1.45
UMMZ 244970	RAB 00092	Edalorhina	perezi	0	0	0	0	Leptodactylidae	terrestrial	CICRA (March)	32	2.24		adult
MUSM 37093	RAB 1148	Edalorhina	perezi	1.55			1.55	Leptodactylidae	terrestrial	CICRA (Nov.)	36	36.2		adult	gpl-a
MUSM 35783	RAB 00056	Edalorhina	perezi	1210.14	1154.47	1047	1137.2	Leptodactylidae	terrestrial	CICRA (March)	33	1.98		adult
UMMZ 246607	RAB 1151	Elachistocleis	muiraquitan	0	0	0	0	Microhylidae	terrestrial	CICRA (Nov.)	42	7.32	female	adult
not vouchered	LA0011	Engystomops	freibergi	0	0	0	0	Leptodactylidae	terrestrial	CICRA (March)
not vouchered	RAB 00026	Engystomops	freibergi	0	0	0	0	Leptodactylidae	terrestrial	CICRA (March)	22	1.34
not vouchered	RAB 00035	Engystomops	freibergi	0	0	0	0	Leptodactylidae	terrestrial	CICRA (March)	25	0.96
not vouchered	RAB 00050	Engystomops	freibergi	0	0	0	0	Leptodactylidae	terrestrial	CICRA (March)	26	1.67	male	adult
not vouchered	RAB 00060	Engystomops	freibergi	0	0	0	0	Leptodactylidae	terrestrial	CICRA (March)	23	0.74	male	adult
MSUM 35789	RAB 00091	Engystomops	freibergi	0	0	0	0	Leptodactylidae	terrestrial	CICRA (March)	31	1.91		adult
not vouchered		Engystomops	freibergi	0	0	0	0	Leptodactylidae	terrestrial	CICRA (March)
not vouchered	UMFS 23094	Engystomops	freibergi	0.07	0	0	0.02	Leptodactylidae	terrestrial	VIlla Carmen				adult
UMMZ 244951	RAB 00034	Engystomops	freibergi	2.92	0	0	0.97	Leptodactylidae	terrestrial	CICRA (March)	26	0.89
not vouchered	UMFS 23140	Engystomops	freibergi	4.12	0	0	1.37	Leptodactylidae	terrestrial	VIlla Carmen				adult
not vouchered	UMFS 23141	Engystomops	freibergi	5.58	0	0	1.86	Leptodactylidae	terrestrial	VIlla Carmen			male	adult
UMMZ 244953	RAB 00286	Engystomops	freibergi	1.22	2.32	2.87	2.14	Leptodactylidae	terrestrial	CICRA (March)	28	1.63		adult
UMMZ 244965	RAB 00046	Hamptophryne	boliviana	0	0	0	0	Microhylidae	litter	CICRA (March)	36	4.52		Juv
not vouchered	RAB 00047	Hamptophryne	boliviana	0	0	0	0	Microhylidae	litter	CICRA (March)	25	1.58		adult
MUSM 35806	RAB 00335	Hamptophryne	boliviana	0.3	0.18		0.24	Microhylidae	litter	CICRA (March)	36	8.18		adult
UMMZ 246503	RAB 1860	Hamptophryne	boliviana	0.78	1.1		0.94	Microhylidae	litter	Madre Selva	37	4.69		adult	gpl-a
UMMZ 246504	RAB 1864	Hamptophryne	boliviana	2.42			2.42	Microhylidae	litter	Madre Selva	43	7.71	female	adult	gpl-a
not vouchered	RAB 00287	Hamptophryne	boliviana	17.02	19.47	17.83	18.11	Microhylidae	litter	CICRA (March)	40	5.25		adult
MUSM 35801	RAB 00025	Hamptophryne	boliviana	22.39	31.28	35.66	29.78	Microhylidae	litter	CICRA (March)	34	3.88		adult
MUSM 35809	RAB 00337	Hypsiboas	calcaratus	2.69	0.91	3.41	2.34	Hylidae	arboreal	CICRA (March)	58	8.49	female	adult
UMMZ 244764	RAB 00333	Hypsiboas	calcaratus	4.77	1.38	4.51	3.55	Hylidae	arboreal	CICRA (March)	52	8.33	female	adult
UMMZ 246118	RAB 1443	Hypsiboas	cinerascens	0	0	0	0	Hylidae	arboreal	Madre Selva	42	2.86	male	adult
MUSM 37182	RAB 1444	Hypsiboas	cinerascens	0	0	0	0	Hylidae	arboreal	Madre Selva	42	2.61	male	adult
MUSM 37183	RAB 1479	Hypsiboas	cinerascens	0	0	0	0	Hylidae	arboreal	Madre Selva	41	2.39		adult
UMMZ 244768	RAB 00039	Hypsiboas	cinerascens	0	0	0	0	Hylidae	arboreal	CICRA (March)	34	2.03
UMMZ 244769	RAB 00080	Hypsiboas	cinerascens	0	0	0	0	Hylidae	arboreal	CICRA (March)	38	2.5	female	adult
MUSM 35823	RAB 00340	Hypsiboas	cinerascens	0	0.9	0.99	0.63	Hylidae	arboreal	CICRA (March)	38	2.81		adult
MUSM 35821	RAB 00285	Hypsiboas	cinerascens	0.63	0	4.05	1.56	Hylidae	arboreal	CICRA (March)	18	0.27		Juv
UMMZ 246119	RAB 1445	Hypsiboas	cinerascens	12889.9	11273.7	12458.5	12207.4	Hylidae	arboreal	Madre Selva	43	3.25	male	adult
MUSM 37185	RAB 1469	Hypsiboas	fasciatus	0	0	0	0	Hylidae	arboreal	Madre Selva	37	1.9
UMMZ 246122	RAB 1481	Hypsiboas	fasciatus	0	0	0	0	Hylidae	arboreal	Madre Selva	37	2.06	male	adult
UMMZ 246123	RAB 1160	Hypsiboas	geographicus	0	0	0	0	Hylidae	arboreal	CICRA (Nov.)	46	3.83		adult
not vouchered	UMFS 23082	Hypsiboas	geographicus	0	0	0	0	Hylidae	arboreal	VIlla Carmen				adult
not vouchered	UMFS 23119	Hypsiboas	geographicus	0.47	0		0.24	Hylidae	arboreal	VIlla Carmen
UMMZ 244776	UMFS 23104	Hypsiboas	geographicus	0	0	5.26	1.75	Hylidae	arboreal	VIlla Carmen				adult
not vouchered	UMFS 23081	Hypsiboas	geographicus	72.53	84.58	48.86	68.66	Hylidae	arboreal	VIlla Carmen
UMMZ 244783	RAB 00036	Hypsiboas	lanciformis	0	0	0	0	Hylidae	arboreal	CICRA (March)	78	23.84		adult
not vouchered	RAB 00037	Hypsiboas	lanciformis	0.01	0	0	0	Hylidae	arboreal	CICRA (March)	43	3.69		Juv
UMMZ 244785	RAB 00088	Hypsiboas	lanciformis	2.28	0	0	0.76	Hylidae	arboreal	CICRA (March)	78	21.95	male	adult
not vouchered	RAB 00297	Hypsiboas	lanciformis	1.13	1.23	0.33	0.89	Hylidae	arboreal	CICRA (March)	65	11.03		adult
not vouchered	RAB 00427	Hypsiboas	lanciformis	1.85	1.26	2.1	1.74	Hylidae	arboreal	CICRA (March)	76	22.49		adult
UMMZ 246147	RAB 1952	Hypsiboas	lanciformis	1.97	3.95		2.96	Hylidae	arboreal	Madre Selva	66	11.2		adult	gpl-a
UMMZ 244787	RAB 00253	Hypsiboas	lanciformis	4.91	3.71	3.5	4.04	Hylidae	arboreal	CICRA (March)	79	21.13		adult
MUSM 37196	RAB 2015	Hypsiboas	lanciformis	9.42			9.42	Hylidae	arboreal	Madre Selva	68	15.12			gpl-a
UMMZ 244784	RAB 00087	Hypsiboas	lanciformis	1689.12	1737.86	1857.65	1761.54	Hylidae	arboreal	CICRA (March)	80	21.22	male	adult
MUSM 37211	RAB 1192	Hypsiboas	maculateralis	0	0	0	0	Hylidae	arboreal	CICRA (Nov.)	42	4.3	male	adult
UMMZ 244793	RAB 00044	Hypsiboas	maculateralis	0	0	0	0	Hylidae	arboreal	CICRA (March)	52	6.77		adult
UMMZ 244794	RAB 00082	Hypsiboas	maculateralis	0	0	0	0	Hylidae	arboreal	CICRA (March)	48	5.84	female	adult
MUSM 35844	RAB 00239	Hypsiboas	maculateralis	0	0	0	0	Hylidae	arboreal	CICRA (March)	47	4.99		adult
UMMZ 244798	RAB 00343	Hypsiboas	maculateralis	0	0		0	Hylidae	arboreal	CICRA (March)	50	6.24		adult
UMMZ 244797	RAB 00336	Hypsiboas	maculateralis	0	0.25	0.3	0.18	Hylidae	arboreal	CICRA (March)	47	5.43		adult
MUSM 35845	RAB 00344	Hypsiboas	maculateralis	0.42	0.23	0.27	0.31	Hylidae	arboreal	CICRA (March)	53	5.76		adult
MUSM 37212	RAB 1193	Hypsiboas	maculateralis	0.54			0.54	Hylidae	arboreal	CICRA (Nov.)	39	2.85	male	adult
not vouchered	RAB 1288	Hypsiboas	maculateralis	1.23			1.23	Hylidae	arboreal	CICRA (Nov.)	50	6.7		adult	gpl-a
MUSM 37223	RAB 1638	Hypsiboas	punctatus	0	0	0	0	Hylidae	arboreal	Madre Selva	41	2.93	female	adult
MUSM 37224	RAB 1644	Hypsiboas	punctatus	0	0	0	0	Hylidae	arboreal	Madre Selva	37	2.84
UMMZ 246177	RAB 1650	Hypsiboas	punctatus	0	0	0	0	Hylidae	arboreal	Madre Selva	38	3.04
UMMZ 246178	RAB 1656	Hypsiboas	punctatus	0	0	0	0	Hylidae	arboreal	Madre Selva	37	2.6	male	adult
UMMZ 246179	RAB 1657	Hypsiboas	punctatus	0	0	0	0	Hylidae	arboreal	Madre Selva	40	2.55	female	adult
not vouchered	UMFS 23114	Hypsiboas	punctatus	0	0	0	0	Hylidae	arboreal	VIlla Carmen			female	adult
MUSM 37225	RAB 1648	Hypsiboas	punctatus	2.25	1.76		2	Hylidae	arboreal	Madre Selva	38	2.86	male	adult
UMMZ 246180	RAB 1658	Hypsiboas	punctatus	34.09			34.09	Hylidae	arboreal	Madre Selva	38	3.35	female	adult
MUSM 37226	RAB 1649	Hypsiboas	punctatus	2021.55			2021.55	Hylidae	arboreal	Madre Selva	36	2.77		adult
UMMZ 246176	RAB 1641	Hypsiboas	punctatus	15207.3	14490.4	14584.5	14760.7	Hylidae	arboreal	Madre Selva	39	3.5		adult
MUSM 37177	RAB 1194	Hypsiboas	tetete	0	0	0	0	Hylidae	arboreal	CICRA (Nov.)	35	1.59		adult
MUSM 35817	RAB 00042	Hypsiboas	tetete	0	0	0	0	Hylidae	arboreal	CICRA (March)	22	0.49		Juv
MUSM 35818	RAB 00043	Hypsiboas	tetete	0	0	0	0	Hylidae	arboreal	CICRA (March)	22	0.38		Juv
UMMZ 244758	RAB 00325	Hypsiboas	tetete	0.37	2.94	2.22	1.84	Hylidae	arboreal	CICRA (March)	21	0.41		Juv
UMMZ 244795	RAB 00083	Hypsiboas	tetete	5.77	0	0	1.92	Hylidae	arboreal	CICRA (March)	37	2.24		adult
UMMZ 244757	RAB 00203	Hypsiboas	tetete	4.94	3.14	1.04	3.04	Hylidae	arboreal	CICRA (March)	24	0.65		Juv
MUSM 37273	RAB 1152	Leptodactylus	bolivianus	0	0	0	0	Leptodactylidae	terrestrial	CICRA (Nov.)	72	24.12		adult
MUSM 37282	RAB 1155	Leptodactylus	didymus	0	0	0	0	Leptodactylidae	terrestrial	CICRA (Nov.)	51	8.85		adult
MUSM 35866	RAB 00090	Leptodactylus	didymus	0	0	0	0	Leptodactylidae	terrestrial	CICRA (March)	44	4.94		small adult?
not vouchered	UMFS 23092	Leptodactylus	didymus	0	0	0	0	Leptodactylidae	terrestrial	VIlla Carmen				juvenile
UMMZ 244926	RAB 00057	Leptodactylus	knudseni	0	0	0	0	Leptodactylidae	terrestrial	CICRA (March)	33	2.05		Juv
UMMZ 246529	RAB 1446	Leptodactylus	leptodactyloides	0	0	0	0	Leptodactylidae	terrestrial	Madre Selva	51	11.77	female	adult
UMMZ 246532	RAB 1943	Leptodactylus	leptodactyloides	0	0	0	0	Leptodactylidae	terrestrial	Madre Selva	30	2.83		adult
UMMZ 246533	RAB 2021	Leptodactylus	leptodactyloides	0	0	0	0	Leptodactylidae	terrestrial	Madre Selva	46	6.34		adult
MUSM 37296	RAB 1163	Leptodactylus	leptodactyloides	0	0	0	0	Leptodactylidae	terrestrial	CICRA (Nov.)	49	9.93	female	adult
MUSM 37297	RAB 1164	Leptodactylus	leptodactyloides	0	0	0	0	Leptodactylidae	terrestrial	CICRA (Nov.)	48	6.83	female	adult
UMMZ 246526	RAB 1195	Leptodactylus	leptodactyloides	0	0	0	0	Leptodactylidae	terrestrial	CICRA (Nov.)	40	4.95	male	adult
MUSM 35876	RAB 00073	Leptodactylus	leptodactyloides	0	0	0	0	Leptodactylidae	terrestrial	CICRA (March)	49	5.84	male	adult
MUSM 35877	RAB 00207	Leptodactylus	leptodactyloides	0.93	1.02	0.28	0.74	Leptodactylidae	terrestrial	CICRA (March)	31	1.92		adult
UMMZ 246527	RAB 1294	Leptodactylus	leptodactyloides	1.09			1.09	Leptodactylidae	terrestrial	CICRA (Nov.)	48	9.33		adult
UMMZ 246552	RAB 1899	Leptodactylus	petersii	0	0	0	0	Leptodactylidae	terrestrial	Madre Selva	31	2.51		adult
UMMZ 246550	RAB 1165	Leptodactylus	petersii	0	0	0	0	Leptodactylidae	terrestrial	CICRA (Nov.)	39	5.19	female	adult
MUSM 37324	RAB 1168	Leptodactylus	petersii	0	0	0	0	Leptodactylidae	terrestrial	CICRA (Nov.)	39	3.62	male	adult
UMMZ 244936	RAB 00045	Leptodactylus	petersii				0	Leptodactylidae	terrestrial	CICRA (March)	39	4.14		adult
MUSM 37322	RAB 1166	Leptodactylus	petersii	0.01			0.01	Leptodactylidae	terrestrial	CICRA (Nov.)	37	4.55	female	adult	gpl-a
MUSM 37280	RAB 1903	Leptodactylus	petersii	0.76			0.76	Leptodactylidae	terrestrial	Madre Selva
MUSM 37325	RAB 1169	Leptodactylus	petersii	1.2			1.2	Leptodactylidae	terrestrial	CICRA (Nov.)	34	2.54	male	adult	gpl-a
MUSM 37323	RAB 1167	Leptodactylus	petersii	0.71	2.59	0.67	1.32	Leptodactylidae	terrestrial	CICRA (Nov.)	40	4.08		adult	gpl-a
UMMZ 244937	RAB 00093	Leptodactylus	petersii	9.82	6.38	11.24	9.14	Leptodactylidae	terrestrial	CICRA (March)	43	5.29		adult
MUSM 35890	RAB 00023	Leptodactylus	petersii	14779.9	15276.9	12774.8	14277.2	Leptodactylidae	terrestrial	CICRA (March)	21	1.05		adult
UMMZ 246556	RAB 1433	Leptodactylus	wagneri	0	0	0	0	Leptodactylidae	terrestrial	Madre Selva	43	6.15	male	adult
UMMZ 246557	RAB 1456	Leptodactylus	wagneri	0	0	0	0	Leptodactylidae	terrestrial	Madre Selva	37	3.21		adult
UMMZ 246558	RAB 1480	Leptodactylus	wagneri	0	0	0	0	Leptodactylidae	terrestrial	Madre Selva	38	3.38		adult
UMMZ 246561	RAB 1655	Leptodactylus	wagneri	0	0	0	0	Leptodactylidae	terrestrial	Madre Selva	50	11.21		adult
MUSM 37310	RAB 1467	Lithodytes	lineatus	0	0	0	0	Leptodactylidae	terrestrial	Madre Selva	20	0.19
MUSM 37311	RAB 1490	Lithodytes	lineatus	0	0	0	0	Leptodactylidae	terrestrial	Madre Selva	25	0.86		juvenile
UMMZ 244932	RAB 00358	Lithodytes	lineatus	3.4	2.93	6.76	4.36	Leptodactylidae	terrestrial	CICRA (March)	60	13.77		adult
MUSM 35911	UMFS 23102	Oreobates	amarakaeri	7.37	3.74	3.92	5.01	Strabomantidae	terrestrial	VIlla Carmen				adult
UMMZ 246452	RAB 1153	Oreobates	cruralis	0	0	0	0	Strabomantidae	terrestrial	CICRA (Nov.)	33	1.86	female	adult
UMMZ 246453	RAB 1252	Oreobates	cruralis	0	0	0	0	Strabomantidae	terrestrial	CICRA (Nov.)	26	1.25		adult
UMMZ 246472	RAB 1449	Oreobates	quixensis	0	0	0	0	Strabomantidae	terrestrial	Madre Selva	44	5.61		adult
UMMZ 246473	RAB 1468	Oreobates	quixensis	0	0	0	0	Strabomantidae	terrestrial	Madre Selva	36	3.34
UMMZ 246475	RAB 1487	Oreobates	quixensis	0	0	0	0	Strabomantidae	terrestrial	Madre Selva	36	3.44
MUSM 37366	RAB 1590	Oreobates	quixensis	0	0	0	0	Strabomantidae	terrestrial	Madre Selva	45	6.33	female	adult
UMMZ 246471	RAB 1292	Oreobates	quixensis	1.87			1.87	Strabomantidae	terrestrial	CICRA (Nov.)				adult
UMMZ 246474	RAB 1482	Oreobates	quixensis	3.09			3.09	Strabomantidae	terrestrial	Madre Selva	37	3.18		adult
UMMZ 246477	RAB 1589	Oreobates	quixensis	28.19	35.5	17.71	27.13	Strabomantidae	terrestrial	Madre Selva	54	9.21	female	adult
UMMZ 244834	RAB 00094	Osteocephalus	buckleyi	0.14	0	0	0.05	Hylidae	arboreal	CICRA (March)	56	7.59		adult
MUSM 37382	RAB 1154	Osteocephalus	buckleyi	4.91	4.69		4.8	Hylidae	arboreal	CICRA (Nov.)	57	9.26	male	adult
MUSM 35920	RAB 00332	Osteocephalus	buckleyi	11.69	9.02	13.67	11.46	Hylidae	arboreal	CICRA (March)	47	4.88		adult
MUSM 37387	RAB 1491	Osteocephalus	cabrerai	0	0	0	0	Hylidae	arboreal	Madre Selva				adult
MUSM 37388	RAB 1254	Osteocephalus	castaneicola	0	0	0	0	Hylidae	arboreal	CICRA (Nov.)				adult
MUSM 37389	RAB 1255	Osteocephalus	castaneicola	0.05			0.05	Hylidae	arboreal	CICRA (Nov.)	52	7.5		adult	gpl-a
UMMZ 244837	UMFS 23096	Osteocephalus	castaneicola	105950	98759.6	110987	105232	Hylidae	arboreal	VIlla Carmen				adult	gpl-b
UMMZ 246251	RAB 1161	Osteocephalus	leprieurii	1272.04	1281.6	1337.82	1297.15	Hylidae	arboreal	CICRA (Nov.)	47	4.15		adult
MUSM 37396	RAB 1435	Osteocephalus	planiceps	0	0	0	0	Hylidae	arboreal	Madre Selva	54	6.49	male	adult
UMMZ 246256	RAB 1448	Osteocephalus	planiceps	3.89			3.89	Hylidae	arboreal	Madre Selva	56	6.89		adult
MUSM 35924	UMFS 23067	Osteocephalus	taurinus	0	0	4.01	1.34	Hylidae	arboreal	VIlla Carmen				adult
UMMZ 246265	RAB 1475	Osteocephalus	yasuni	0	0	0	0	Hylidae	arboreal	Madre Selva	65	10.77	female	adult
UMMZ 246266	RAB 1476	Osteocephalus	yasuni	0	0	0	0	Hylidae	arboreal	Madre Selva	62	13.27		adult
UMMZ 246264	RAB 1432	Osteocephalus	yasuni	2.99	10.82		6.91	Hylidae	arboreal	Madre Selva	51	5.91	male	adult
MUSM 37405	RAB 1453	Osteocephalus	yasuni	827.76	794.54	920.76	847.69	Hylidae	arboreal	Madre Selva	52	5.67	male	adult
MUSM 37404	RAB 1434	Osteocephalus	yasuni	2844.32	2626.15	2739.27	2736.58	Hylidae	arboreal	Madre Selva	50	5.39	male	adult
UMMZ 246275	RAB 1156	Phyllomedusa	camba	0	0	0	0	Hylidae	arboreal	CICRA (Nov.)	76	19.68	male	adult
MUSM 37424	RAB 1157	Phyllomedusa	camba	0	0	0	0	Hylidae	arboreal	CICRA (Nov.)	65	9.93
MUSM 37425	RAB 1291	Phyllomedusa	camba	0	0	0	0	Hylidae	arboreal	CICRA (Nov.)	59	7.41
UMMZ 244842	RAB 00401	Phyllomedusa	camba	1.29	0.5	1.92	1.24	Hylidae	arboreal	CICRA (March)	71	14.89		adult
MUSM_37432	RAB 1241	Phyllomedusa	palliata	0	0	0	0	Hylidae	arboreal	CICRA (Nov.)	35	1.99		adult
MUSM_35936	RAB 00007	Phyllomedusa	palliata	0	0	0	0	Hylidae	arboreal	CICRA (March)	43	2.54		adult
UMMZ 244844	RAB 00236	Phyllomedusa	palliata	0.6	2.2	2.54	1.78	Hylidae	arboreal	CICRA (March)	46	3.21		adult
UMMZ 244843	RAB 00008	Phyllomedusa	palliata	231.87	166.29	164.93	187.7	Hylidae	arboreal	CICRA (March)	42	2.67	male	adult	gpl-a
UMMZ 246287	RAB 1158	Phyllomedusa	tomopterna	0	0	0	0	Hylidae	arboreal	CICRA (Nov.)	55	5.73	female	adult
MUSM 36154	RAB 00081	Phyllomedusa	tomopterna	0	0	0	0	Hylidae	arboreal	CICRA (March)	49	4.42		adult
MUSM 37445	RAB 1196	Phyllomedusa	vaillanti	0	0	0	0	Hylidae	arboreal	CICRA (Nov.)	51	4.69		adult
MUSM 37446	RAB 1242	Phyllomedusa	vaillanti	0	0	0	0	Hylidae	arboreal	CICRA (Nov.)	49	3.84		juv
UMMZ 246291	RAB 1289	Phyllomedusa	vaillanti	0	0	0	0	Hylidae	arboreal	CICRA (Nov.)	79	20.39	female	adult
MUSM 25938	RAB 00038	Phyllomedusa	vaillantii	0	0	0	0	Hylidae	arboreal	CICRA (March)	47	3.86		adult
unknown		Pipa	pipa	0.9	1.78	4.91	2.53	Pipidae	aquatic	CICRA (March)
unknown		Pipa	pipa	1440.87	1637.82	1864.05	1647.58	Pipidae	aquatic	CICRA (March)
UMMZ 246415	RAB 1842	Pristimantis	altamazonicus	0	0	0	0	Strabomantidae	arboreal	Madre Selva	28	1.18	female	adult
UMMZ 244911	RAB 00327	Pristimantis	buccinator	0			0	Strabomantidae	arboreal	CICRA (March)	44	4.81		adult
UMMZ 244890	UMFS 23095	Pristimantis	buccinator	0	0	2.23	0.74	Strabomantidae	arboreal	VIlla Carmen				adult
UMMZ 244908	RAB 00232	Pristimantis	buccinator	1.71	0.96	2.75	1.81	Strabomantidae	arboreal	CICRA (March)	36	2.71		adult
UMMZ 246428	RAB 1566	Pristimantis	carvalhoi	0	0	0	0	Strabomantidae	arboreal	Madre Selva	12	0.13
UMMZ 246429	RAB 1569	Pristimantis	carvalhoi	0	0	0	0	Strabomantidae	arboreal	Madre Selva	16	0.31
UMMZ 246430	RAB 1570	Pristimantis	carvalhoi	0	0	0	0	Strabomantidae	arboreal	Madre Selva	22	0.63
MUSM 37489	RAB 1588	Pristimantis	carvalhoi	0	0	0	0	Strabomantidae	arboreal	Madre Selva			female	adult
MUSM 37492	RAB 1841	Pristimantis	carvalhoi	0	0	0	0	Strabomantidae	arboreal	Madre Selva	9	0.35
MUSM 37484	RAB 1202	Pristimantis	carvalhoi	0	0	0	0	Strabomantidae	arboreal	CICRA (Nov.)			female	adult
UMMZ 244900	RAB 00233	Pristimantis	carvalhoi	1.73	4.1	3.86	3.23	Strabomantidae	arboreal	CICRA (March)	16	0.33	female	adult
MUSM 37483	RAB 1130	Pristimantis	carvalhoi	6.57	4.67		5.62	Strabomantidae	arboreal	CICRA (Nov.)				adult
MUSM 37482	RAB 1129	Pristimantis	carvalhoi	5.76			5.76	Strabomantidae	arboreal	CICRA (Nov.)				adult
MUSM 37491	RAB 1839	Pristimantis	carvalhoi	3756.42	7387.76	7115.46	6086.55	Strabomantidae	arboreal	Madre Selva	15	0.25		adult	gpl-a
MUSM 37470	RAB 1834	Pristimantis	croceoinguinis	0	0	0	0	Strabomantidae	arboreal	Madre Selva	16	0.27		adult
MUSM 37471	RAB 1836	Pristimantis	croceoinguinis	0	0	0	0	Strabomantidae	arboreal	Madre Selva	12	0.36
UMMZ 246443	RAB 1567	Pristimantis	croceoinguinis	0	0	0	0	Strabomantidae	arboreal	Madre Selva	25	0.99		adult
UMMZ 246444	RAB 1568	Pristimantis	croceoinguinis	0	0	0	0	Strabomantidae	arboreal	Madre Selva	17	0.33
MUSM 37504	RAB 1586	Pristimantis	croceoinguinis	0	0	0	0	Strabomantidae	arboreal	Madre Selva	25	0.7		adult
UMMZ 246445	RAB 1825	Pristimantis	croceoinguinis	0	0	0	0	Strabomantidae	arboreal	Madre Selva	21	0.6		adult
MUSM 37508	RAB 1838	Pristimantis	croceoinguinis	0	0	0	0	Strabomantidae	arboreal	Madre Selva	15	0.28		adult
UMMZ 246457	RAB 1463	Pristimantis	malkini	0	0	0	0	Strabomantidae	terrestrial	Madre Selva	31	1.51		adult
MUSM 37524	RAB 1587	Pristimantis	ockendeni	0	0	0	0	Strabomantidae	arboreal	Madre Selva	26	1.07		adult
UMMZ 246464	RAB 1489	Pristimantis	ockendeni	3.16			3.16	Strabomantidae	arboreal	Madre Selva	24	0.7
MUSM 35966	RAB 00041	Pristimantis	reichlei	0	0	0	0	Strabomantidae	arboreal	CICRA (March)	24	0.85		adult
MUSM 35967	RAB 00061	Pristimantis	reichlei	0	0	0	0	Strabomantidae	arboreal	CICRA (March)	29	1.28		adult
UMMZ 244894	RAB 00062	Pristimantis	reichlei	0	0	0	0	Strabomantidae	arboreal	CICRA (March)	28	0.93		adult
not vouchered	RAB 00063	Pristimantis	reichlei	0	0	0	0	Strabomantidae	arboreal	CICRA (March)	26	0.94		adult
UMMZ 244896	RAB 00095	Pristimantis	reichlei	0	0	0	0	Strabomantidae	arboreal	CICRA (March)	26	1.13		adult
UMMZ 244897	RAB 00096	Pristimantis	reichlei	0	0	0	0	Strabomantidae	arboreal	CICRA (March)	29	1.39		adult
UMMZ 244898	RAB 00098	Pristimantis	reichlei	0	0	0	0	Strabomantidae	arboreal	CICRA (March)	28	1.4		adult
UMMZ 244891	UMFS 23105	Pristimantis	reichlei	1.72	0.77	0	0.83	Strabomantidae	arboreal	VIlla Carmen				adult
not vouchered	RAB 00314	Pristimantis	reichlei	2.3	1.83		2.07	Strabomantidae	arboreal	CICRA (March)	25	0.93		adult
MUSM 35968	RAB 00097	Pristimantis	reichlei	7.37	0	0	2.46	Strabomantidae	arboreal	CICRA (March)	27	0.98		adult	gpl-a
not vouchered	RAB 00429	Pristimantis	reichlei	3.54	5.09	3.79	4.14	Strabomantidae	arboreal	CICRA (March)	25	0.96	male	adult
MUSM 37536	RAB 1253	Pristimantis	reichlei	8.56	7.61		8.08	Strabomantidae	arboreal	CICRA (Nov.)	28	1.95		adult	gpl-a
MUSM 35966	RAB 00040	Pristimantis	reichlei	9354.3	10057.9	9159.42	9523.89	Strabomantidae	arboreal	CICRA (March)	28	1.09		adult	gpl-c
UMMZ 246494	RAB 1131	Pristimantis	toftae	0	0	0	0	Strabomantidae	arboreal	CICRA (Nov.)	22	0.77	male	adult
UMMZ 246072	RAB 1470	Rhinella	margaritifera	0	0	0	0	Bufonidae	terrestrial	Madre Selva	58	11.43	male	adult
MUSM 37583	RAB 1471	Rhinella	margaritifera	0	0	0	0	Bufonidae	terrestrial	Madre Selva	50	8.35	male	adult
MUSM 37584	RAB 1472	Rhinella	margaritifera	0	0	0	0	Bufonidae	terrestrial	Madre Selva	50	9.28	male	adult
UMMZ 246071	RAB 1426	Rhinella	margaritifera	0	0	0	0	Bufonidae	terrestrial	Madre Selva	48	6.55	male	adult
MUSM 37596	RAB 1428	Rhinella	margaritifera	0	0	0	0	Bufonidae	terrestrial	Madre Selva	61	17.05		adult
MUSM 37581	RAB 1429	Rhinella	margaritifera	0	0	0	0	Bufonidae	terrestrial	Madre Selva	36	2.76		adult
MUSM 37582	RAB 1466	Rhinella	margaritifera	0	0	0	0	Bufonidae	terrestrial	Madre Selva	27	0.7
UMMZ 244738	RAB 00288	Rhinella	margaritifera	0	0	0	0	Bufonidae	terrestrial	CICRA (March)	71	26.41		adult
MUSM 37597	RAB 1465	Rhinella	margaritifera	0.01			0.01	Bufonidae	terrestrial	Madre Selva	62	14.38		adult	gpl-a
UMMZ 246069	RAB 1159	Rhinella	margaritifera	0.73			0.73	Bufonidae	terrestrial	CICRA (Nov.)	82	39.28		adult	gpl-a
UMMZ 246073	RAB 1474	Rhinella	margaritifera	1.13			1.13	Bufonidae	terrestrial	Madre Selva	65	19.75	female	adult
UMMZ 246071	RAB 1426	Rhinella	margaritifera	2.25			2.25	Bufonidae	terrestrial	Madre Selva	48	6.55	male	adult
MUSM 37594	RAB 1290	Rhinella	margaritifera	18.88	17.93	12.27	16.36	Bufonidae	terrestrial	CICRA (Nov.)	61	15.35
MUSM 37613	RAB 1452	Rhinella	marina	0	0	0	0	Bufonidae	terrestrial	Madre Selva	79	29.88
UMMZ 244743	RAB 00495	Rhinella	marina	0	0	0	0	Bufonidae	terrestrial	CICRA (March)	72	27.01
MUSM 37612	RAB 1451	Rhinella	marina	1.82			1.82	Bufonidae	terrestrial	Madre Selva	69	21.81
MUSM 37611	RAB 1450	Rhinella	marina	1.28	5.9		3.59	Bufonidae	terrestrial	Madre Selva	83	35.82		adult
UMMZ 246294	RAB 1869	Scarthyla	goinorum	0	0	0	0	Hylidae	arboreal	Madre Selva	23	0.61	female	adult
MUSM 37629	RAB 1189	Scarthyla	goinorum	0	0	0	0	Hylidae	arboreal	CICRA (Nov.)
UMMZ 244847	RAB 00284	Scarthyla	goinorum	0.02			0.02	Hylidae	arboreal	CICRA (March)	23	0.78		adult
MUSM 37630	RAB 1866	Scarthyla	goinorum	3.4			3.4	Hylidae	arboreal	Madre Selva	19	0.36		adult	gpl-a
MUSM 36000	RAB 00283	Scarthyla	goinorum	9.19	7.64		8.41	Hylidae	arboreal	CICRA (March)	18	0.35		adult
MUSM 37632	RAB 1262	Scinax	funereus sp 1	0	0	0	0	Hylidae	arboreal	CICRA (Nov.)	38	2.77	female	adult
MUSM 37633	RAB 1263	Scinax	funereus sp 1	0	0	0	0	Hylidae	arboreal	CICRA (Nov.)	36	2.79	female	adult
MUSM 37634	RAB 1264	Scinax	funereus sp 1	0	0	0	0	Hylidae	arboreal	CICRA (Nov.)			male	adult
MUSM 37635	RAB 1265	Scinax	funereus sp 1	0	0	0	0	Hylidae	arboreal	CICRA (Nov.)	30	1.35	male	adult
MUSM 37636	RAB 1266	Scinax	funereus sp 1	0	0	0	0	Hylidae	arboreal	CICRA (Nov.)	33	1.57	male	adult
UMMZ 246299	RAB 1267	Scinax	funereus sp 1	0	0	0	0	Hylidae	arboreal	CICRA (Nov.)	33	1.63	male	adult
UMMZ 246300	RAB 1268	Scinax	funereus sp 1	0	0	0	0	Hylidae	arboreal	CICRA (Nov.)	33	1.44	male	adult
UMMZ 246301	RAB 1269	Scinax	funereus sp 1	0	0	0	0	Hylidae	arboreal	CICRA (Nov.)	33	1.56	male	adult
UMMZ 246302	RAB 1270	Scinax	funereus sp 1	12.32	0.57		6.45	Hylidae	arboreal	CICRA (Nov.)	31	1.48	male	adult
UMMZ 246305	RAB 1273	Scinax	funereus sp 1	1498.52			1498.52	Hylidae	arboreal	CICRA (Nov.)	34	1.85	male	adult
UMMZ 246304	RAB 1272	Scinax	funereus sp 1	4087.49			4087.49	Hylidae	arboreal	CICRA (Nov.)	32.5	1.57	male	adult
UMMZ 244852	RAB 00331	Scinax	garbei	0	0	0	0	Hylidae	arboreal	CICRA (March)	49	5.31
MUSM 37649	RAB 1128	Scinax	ictericus	0	0	0	0	Hylidae	arboreal	CICRA (Nov.)				adult
MUSM 37650	RAB 1162	Scinax	ictericus	0	0	0	0	Hylidae	arboreal	CICRA (Nov.)	35	1.63		adult
MUSM 37639	RAB 1256	Scinax	ictericus sp 2	0	0	0	0	Hylidae	arboreal	CICRA (Nov.)	53	2.23	female	adult
MUSM 37640	RAB 1257	Scinax	ictericus sp 2	0	0	0	0	Hylidae	arboreal	CICRA (Nov.)	37	2.42	female	adult
MUSM 37641	RAB 1258	Scinax	ictericus sp 2	0	0	0	0	Hylidae	arboreal	CICRA (Nov.)	31	1.56	female	adult
UMMZ 246295	RAB 1259	Scinax	ictericus sp 2	0	0	0	0	Hylidae	arboreal	CICRA (Nov.)	33	1.96	female	adult
UMMZ 246296	RAB 1260	Scinax	ictericus sp 2	0	0	0	0	Hylidae	arboreal	CICRA (Nov.)	31	1.29	male	adult
UMMZ 246297	RAB 1261	Scinax	ictericus sp 2	0	0	0	0	Hylidae	arboreal	CICRA (Nov.)	31	1.38	male	adult
MUSM 37660	RAB 1243	Scinax	ruber	0	0	0	0	Hylidae	arboreal	CICRA (Nov.)	36	1.95	male	adult
MUSM 37661	RAB 1244	Scinax	ruber	0	0	0	0	Hylidae	arboreal	CICRA (Nov.)	35	1.77	male	adult
MUSM 37672	RAB 1645	Sphaenorhynchus	carneus	2.49	2.69		2.59	Hylidae	arboreal	Madre Selva	16	0.35
MUSM 37673	RAB 1659	Sphaenorhynchus	carneus	11.01	6.98	9.67	9.22	Hylidae	arboreal	Madre Selva	14	0.2
UMMZ 246353	RAB 1949	Sphaenorhynchus	lacteus	0	0	0	0	Hylidae	arboreal	Madre Selva	39	3.35	male	adult
MUSM 37698	RAB 2023	Sphaenorhynchus	lacteus	0	0	0	0	Hylidae	arboreal	Madre Selva	36	2.68	male	adult
MUSM 36023	RAB 00448	Sphaenorhynchus	lacteus	0.03	0.03		0.03	Hylidae	arboreal	CICRA (March)	41	4.1	male	adult
MUSM 36026	RAB 00454	Sphaenorhynchus	lacteus	0	0.85	0.16	0.34	Hylidae	arboreal	CICRA (March)	38	3.1	male	adult
MUSM 36025	RAB 00451	Sphaenorhynchus	lacteus	0.68	0.19	1.15	0.68	Hylidae	arboreal	CICRA (March)	41	4.43	male	adult
UMMZ 244871	RAB 00475	Sphaenorhynchus	lacteus	2.53	2.46	1.13	2.04	Hylidae	arboreal	CICRA (March)	40	3.95	male	adult
UMMZ 244870	RAB 00445	Sphaenorhynchus	lacteus	3.54	5.09	3.79	4.14	Hylidae	arboreal	CICRA (March)	41	3.81	male	adult
UMMZ 244957	UMFS 23139	Syncope	bassleri	1.2	0	0	0.4	Microhylidae	litter	VIlla Carmen					gpl-a
MUSM 36949	RAB 1900	Syncope	tridactyla	8.13	0.85	3.79	4.26	Microhylidae	litter	Madre Selva			female	adult	gpl-a
UMMZ 246586	RAB 1493	Syncope	tridactyla	8.24			8.24	Microhylidae	litter	Madre Selva	16	0.32	female
UMMZ 244749	UMFS 23099	Teratohyla	midas	0	0	0	0	Centrolenidae	arboreal	VIlla Carmen			female	adult
MUSM 36034	UMFS 23109	Teratohyla	midas	0	0	0	0	Centrolenidae	arboreal	VIlla Carmen				adult
MUSM 37719	RAB 1203	Trachycephalus	coriaceus	0	0	0	0	Hylidae	arboreal	CICRA (Nov.)	169	21.14	female	adult
MUSM 36159	RAB 000357	Trachycephalus	venulosus	0.02	0.03		0.02	Hylidae	arboreal	CICRA (March)	50	4.71
