# Supplementary material for: Widespread chytrid infection across frogs in the Peruvian Amazon suggests critical role for low elevation in pathogen spread and persistence
Source: PLoS One. 2019 Oct 16;14(10):e0222718. doi: 10.1371/journal.pone.0222718 (PMC6795419; doi:10.1371/journal.pone.0222718)
Supplement: S3 Table — References for species assignment to ecotype classifications of terrestrial, litter, arboreal, and aquatic. (XLSX) [file pone.0222718.s003.xlsx]

## Sheet: Sheet1
Species	Family	Ecotype	References
Adenomera andreae	Leptodactylidae	terrestrial	IUCN: Enrique La Marca, Claudia Azevedo-Ramos, Luis A. Coloma, Santiago Ron. 2004. Adenomera andreae. The IUCN Red List of Threatened Species 2004: e.T56304A11453385. http://dx.doi.org/10.2305/IUCN.UK.2004.RLTS.T56304A11453385.en. Downloaded on 13 August 2018.
Allobates conspicuus	Dendrobatidae	terrestrial	IUCN: Antonio Salas. 2004. Allobates conspicuus. The IUCN Red List of Threatened Species 2004: e.T55068A11247662. http://dx.doi.org/10.2305/IUCN.UK.2004.RLTS.T55068A11247662.en. Downloaded on 13 August 2018.
Allobates femoralis	Dendrobatidae	terrestrial	IUCN: Enrique La Marca, Claudia Azevedo-Ramos, Robert Reynolds, Luis A. Coloma, Santiago Ron. 2010. Allobates femoralis. The IUCN Red List of Threatened Species 2010: e.T55038A11244330. http://dx.doi.org/10.2305/IUCN.UK.2010-2.RLTS.T55038A11244330.en. Downloaded on 13 August 2018.
Allobates trilineatus	Dendrobatidae	terrestrial	IUCN: Javier Icochea, Luis A. Coloma, Santiago Ron, Steffen Reichle, Fernando Castro, Jose Vicente Rueda, Ariadne Angulo, Diego Cisneros-Heredia. 2004. Allobates trilineatus. The IUCN Red List of Threatened Species 2004: e.T55160A11249085. http://dx.doi.org/10.2305/IUCN.UK.2004.RLTS.T55160A11249085.en. Downloaded on 24 August 2018.
Amazophrynella minuta	Bufonidae	terrestrial	IUCN: Luis A. Coloma, Santiago Ron, Robert Reynolds, Claudia Azevedo-Ramos, Fernando Castro. 2010. Amazophrynella minuta. The IUCN Red List of Threatened Species 2010: e.T54809A11205201. http://dx.doi.org/10.2305/IUCN.UK.2010-2.RLTS.T54809A11205201.en. Downloaded on 13 August 2018.
Ameerega hahneli	Dendrobatidae	terrestrial	IUCN: Claudia Azevedo-Ramos, Luis A. Coloma, Santiago Ron, Fernando Castro, Claude Gascon. 2010. Ameerega hahneli. The IUCN Red List of Threatened Species 2010: e.T55223A11273787. http://dx.doi.org/10.2305/IUCN.UK.2010-2.RLTS.T55223A11273787.en. Downloaded on 13 August 2018.
Ameerega trivittata	Dendrobatidae	terrestrial	IUCN: La Marca, E., Azevedo-Ramos, C., Silvano, D. & Barrio-Amorós, C.L. 2008. Ameerega trivittata. The IUCN Red List of Threatened Species 2008: e.T55240A11278640. http://dx.doi.org/10.2305/IUCN.UK.2008.RLTS.T55240A11278640.en. Downloaded on 13 August 2018.
Atelopus spumarius	Bufonidae	terrestrial	IUCN: Claudia Azevedo-Ramos, Santiago Ron, Luis A. Coloma, Martín R. Bustamante, Antonio Salas, Rainer Schulte, Stefan Lötters, Ariadne Angulo, Fernando Castro, Jean Lescure, Christian Marty, Enrique La Marca, Marinus Hoogmoed. 2010. Atelopus spumarius. The IUCN Red List of Threatened Species 2010: e.T54555A11166846. http://dx.doi.org/10.2305/IUCN.UK.2010-2.RLTS.T54555A11166846.en. Downloaded on …
Ceratophry cornuta	Ceratophryidae	litter	IUCN: Enrique La Marca, Luis A. Coloma, Santiago Ron, Claudia Azevedo-Ramos. 2004. Ceratophrys cornuta. The IUCN Red List of Threatened Species 2004: e.T56337A11464093. http://dx.doi.org/10.2305/IUCN.UK.2004.RLTS.T56337A11464093.en. Downloaded on 13 August 2018.
Chiasmocleis royi	Microhylidae	litter	Peloso PL, Sturaro MJ, Forlani MC, Gaucher P, Motta AP, Wheeler WC. Phylogeny, taxonomic revision, and character evolution of the genera Chiasmocleis and Syncope (Anura, Microhylidae) in Amazonia, with descriptions of three new species. Bulletin of the American Museum of Natural History. 2014 Mar 24;386(1):1-12. ; Schlüter, A., and A.W. Salas. 1991. Reproduction, tadpoles, and ecological aspects …
Chiasmocleis ventrimaculata	Microhylidae	litter	IUCN: Luis A. Coloma, Santiago Ron, Javier Icochea, Ariadne Angulo, Karl-Heinz Jungfer, Fernando Castro, Jose Vicente Rueda, Steffen Reichle, Ignacio De la Riva, Claude Gascon. 2004. Chiasmocleis ventrimaculata. The IUCN Red List of Threatened Species 2004: e.T57764A11672217. http://dx.doi.org/10.2305/IUCN.UK.2004.RLTS.T57764A11672217.en. Downloaded on 13 August 2018.
Dendropsophus brevifrons	Hylidae	arboreal	IUCN: Claudia Azevedo-Ramos, Robert Reynolds, Luis A. Coloma, Santiago Ron. 2010. Dendropsophus brevifrons. The IUCN Red List of Threatened Species 2010: e.T55421A11307051. http://dx.doi.org/10.2305/IUCN.UK.2010-2.RLTS.T55421A11307051.en. Downloaded on 13 August 2018.
Dendropsophus haraldschultzi	Hylidae	arboreal	IUCN: Claudia Azevedo-Ramos, Javier Icochea. 2004. Dendropsophus haraldschultzi. The IUCN Red List of Threatened Species 2004: e.T55500A11317883. http://dx.doi.org/10.2305/IUCN.UK.2004.RLTS.T55500A11317883.en. Downloaded on 13 August 2018.
Dendropsophus koechlini	Hylidae	arboreal	IUCN: Claudia Azevedo-Ramos, Ariadne Angulo. 2004. Dendropsophus koechlini. The IUCN Red List of Threatened Species 2004: e.T55526A11325991. http://dx.doi.org/10.2305/IUCN.UK.2004.RLTS.T55526A11325991.en. Downloaded on 13 August 2018.
Dendropsophus leucophyllatus	Hylidae	arboreal	IUCN: Claudia Azevedo-Ramos, Robert Reynolds, Luis A. Coloma, Santiago Ron. 2004. Dendropsophus leucophyllatus. The IUCN Red List of Threatened Species 2004: e.T55537A11328895. http://dx.doi.org/10.2305/IUCN.UK.2004.RLTS.T55537A11328895.en. Downloaded on 13 August 2018. ; Caminer MA, Milá B, Jansen M, Fouquet A, Venegas PJ, Chávez G, Lougheed SC, Ron SR. Systematics of the Dendropsophus leucophyl…
Dendropsophus minutus	Hylidae	arboreal	IUCN: Débora Silvano, Claudia Azevedo-Ramos, Enrique La Marca, Luis A. Coloma, Santiago Ron, Jose Langone, Diego Baldo, Jerry Hardy. 2010. Dendropsophus minutus. The IUCN Red List of Threatened Species 2010: e.T55565A11332552. http://dx.doi.org/10.2305/IUCN.UK.2010-2.RLTS.T55565A11332552.en. Downloaded on 13 August 2018.
Dendropsophu parviceps	Hylidae	arboreal	IUCN: Claudia Azevedo-Ramos, Enrique La Marca, Luis A. Coloma, Santiago Ron. 2004. Dendropsophus parviceps. The IUCN Red List of Threatened Species 2004: e.T55589A11324458. http://dx.doi.org/10.2305/IUCN.UK.2004.RLTS.T55589A11324458.en. Downloaded on 13 August 2018.
Dendropsophus reticulatus	Hylidae	arboreal	Caminer MA, Milá B, Jansen M, Fouquet A, Venegas PJ, et al. (2017) Systematics of the Dendropsophus leucophyllatus species complex (Anura: Hylidae): Cryptic diversity and the description of two new species. PLOS ONE 12(3): e0171785. https://doi.org/10.1371/journal.pone.0171785
Dendropsophus rhodopeplus	Hylidae	arboreal	IUCN: Javier Icochea, Luis A. Coloma, Santiago Ron, Ariadne Angulo, Marinus Hoogmoed. 2004. Dendropsophus rhodopeplus. The IUCN Red List of Threatened Species 2004: e.T55625A11342714. http://dx.doi.org/10.2305/IUCN.UK.2004.RLTS.T55625A11342714.en. Downloaded on 13 August 2018.
Dendropsophus riveroi	Hylidae	arboreal	IUCN: Claudia Azevedo-Ramos, Luis A. Coloma, Santiago Ron, Diego Cisneros-Heredia, Javier Icochea, Ariadne Angulo, Marinus Hoogmoed. 2004. Dendropsophus riveroi. The IUCN Red List of Threatened Species 2004: e.T55626A11342961. http://dx.doi.org/10.2305/IUCN.UK.2004.RLTS.T55626A11342961.en. Downloaded on 13 August 2018.
Dendropsophus timbeba	Hylidae	arboreal	IUCN: Miguel Trefaut Rodrigues, Claudia Azevedo-Ramos, Claude Gascon. 2004. Dendropsophus timbeba. The IUCN Red List of Threatened Species 2004: e.T55676A11336796. http://dx.doi.org/10.2305/IUCN.UK.2004.RLTS.T55676A11336796.en. Downloaded on 13 August 2018.
Dendropsophus triangulum	Hylidae	arboreal	IUCN: Azevedo-Ramos, C., Coloma, L.A., Ron, S.R. & Acosta-Galvis, A. 2008. Dendropsophus triangulum. The IUCN Red List of Threatened Species 2008: e.T55679A11337771. http://dx.doi.org/10.2305/IUCN.UK.2004.RLTS.T55679A11337771.en. Downloaded on 13 August 2018. ; Rodríguez LO, Duellman WE. Guide to the frogs of the Iquitos region, Amazonian Peru. Natural History Museum, University of Kansas; 1994.
Edalorhina perezi	Leptodactylidae	terrestrial	IUCN: Ariadne Angulo, Claudia Azevedo-Ramos, Luis A. Coloma, Santiago Ron. 2004. Edalorhina perezi. The IUCN Red List of Threatened Species 2004: e.T56385A11458591. http://dx.doi.org/10.2305/IUCN.UK.2004.RLTS.T56385A11458591.en. Downloaded on 13 August 2018. ; William E. Duellman & Victor R. Morales (1990) Variation, distribution, and life history of Edalorhina perezi (Amphibia, Anura, Leptodacty…
Elachistocleis muiraquitan	Microhylidae	terrestrial	Nunes-De-Almeida CH, Toledo LF. A new species of Elachistocleis Parker (Anura, Microhylidae) from the state of Acre, northern Brazil. Zootaxa. 2012 Aug 15;3424:43-50. ;
Engystomops freibergi	Leptodactylidae	terrestrial	IUCN: Angulo, A. 2010. Engystomops freibergi. The IUCN Red List of Threatened Species 2010: e.T136155A4252119. http://dx.doi.org/10.2305/IUCN.UK.2010-2.RLTS.T136155A4252119.en. Downloaded on 13 August 2018.
Hamptophryne boliviana	Microhylidae	litter	IUCN: Enrique La Marca, Robert Reynolds, Claudia Azevedo-Ramos, Luis A. Coloma, Santiago Ron. 2004. Hamptophryne boliviana. The IUCN Red List of Threatened Species 2004: e.T57821A11688802. http://dx.doi.org/10.2305/IUCN.UK.2004.RLTS.T57821A11688802.en. Downloaded on 13 August 2018.
Hypsiboas calcaratus	Hylidae	arboreal	IUCN: Claudia Azevedo-Ramos, Enrique La Marca, Luis A. Coloma, Santiago Ron. 2010. Hypsiboas calcaratus. The IUCN Red List of Threatened Species 2010: e.T55426A11308862. http://dx.doi.org/10.2305/IUCN.UK.2010-2.RLTS.T55426A11308862.en. Downloaded on 13 August 2018. ; Ron S, Caminer M (2014) Systematics of treefrogs of the Hypsiboas calcaratus and Hypsiboas fasciatus species complex (Anura, Hylida…
Hypsiboas cinerascens	Hylidae	arboreal	IUCN: Claudia Azevedo-Ramos, Enrique La Marca, Luis A. Coloma, Santiago Ron. 2010. Hypsiboas cinerascens. The IUCN Red List of Threatened Species 2010: e.T55494A11309180. http://dx.doi.org/10.2305/IUCN.UK.2010-2.RLTS.T55494A11309180.en. Downloaded on 13 August 2018.
Hypsiboas fasciatus	Hylidae	arboreal	IUCN: Javier Icochea, Luis A. Coloma, Santiago Ron. 2004. Hypsiboas fasciatus. The IUCN Red List of Threatened Species 2004: e.T55480A11303722. http://dx.doi.org/10.2305/IUCN.UK.2004.RLTS.T55480A11303722.en. Downloaded on 13 August 2018. ; Ron S, Caminer M (2014) Systematics of treefrogs of the Hypsiboas calcaratus and Hypsiboas fasciatus species complex (Anura, Hylidae) with the description of f…
Hypsiboas geographicus	Hylidae	arboreal	IUCN: Claudia Azevedo-Ramos, Enrique La Marca, Luis A. Coloma, Santiago Ron, Jerry Hardy. 2010. Hypsiboas geographicus. The IUCN Red List of Threatened Species 2010: e.T55487A11306008. http://dx.doi.org/10.2305/IUCN.UK.2010-2.RLTS.T55487A11306008.en. Downloaded on 22 August 2018.
Hypsiboas lanciformis	Hylidae	arboreal	IUCN: Claudia Azevedo-Ramos, Enrique La Marca, Luis A. Coloma, Santiago Ron. 2010. Hypsiboas lanciformis. The IUCN Red List of Threatened Species 2010: e.T55530A11327580. http://dx.doi.org/10.2305/IUCN.UK.2010-2.RLTS.T55530A11327580.en. Downloaded on 22 August 2018.
Hypsiboas maculateralis	Hylidae	arboreal	Ron S, Caminer M (2014) Systematics of treefrogs of the Hypsiboas calcaratus and Hypsiboas fasciatus species complex (Anura, Hylidae) with the description of four new species. ZooKeys 370: 1-68. https://doi.org/10.3897/zookeys.370.6291
Hypsiboas punctatus	Hylidae	arboreal	IUCN: La Marca, E., Scott, N., Aquino, L., Azevedo-Ramos, C., Coloma, L.A., Ron, S.R., Faivovich, J., Baldo, D., Hardy, J. & Barrio-Amorós, C.L. 2010. Hypsiboas punctatus (errata version published in 2016). The IUCN Red List of Threatened Species 2010: e.T55620A86083064. http://dx.doi.org/10.2305/IUCN.UK.2010-2.RLTS.T55620A11341287.en. Downloaded on 22 August 2018.
Hypsiboas tetete	Hylidae	arboreal	Ron S, Caminer M (2014) Systematics of treefrogs of the Hypsiboas calcaratus and Hypsiboas fasciatus species complex (Anura, Hylidae) with the description of four new species. ZooKeys 370: 1-68. https://doi.org/10.3897/zookeys.370.6291
Leptodactylus bolivianus	Leptodactylidae	terrestrial	IUCN: Solís, F., Ibáñez, R., Chaves, G., Savage, J., Jaramillo, C., Fuenmayor, Q., Reynolds, R., Caramaschi, U, Mijares, A., Acosta-Galvis, A., Hardy, J., La Marca, E., Manzanilla, J. & Bolaños, F. 2008. Leptodactylus bolivianus. The IUCN Red List of Threatened Species 2008: e.T57114A11582479. http://dx.doi.org/10.2305/IUCN.UK.2008.RLTS.T57114A11582479.en. Downloaded on 22 August 2018.
Leptodactylus didymus	Leptodactylidae	terrestrial	IUCN: Ariadne Angulo, Steffen Reichle, Ignacio De la Riva. 2004. Leptodactylus didymus. The IUCN Red List of Threatened Species 2004: e.T57121A11585533. http://dx.doi.org/10.2305/IUCN.UK.2004.RLTS.T57121A11585533.en. Downloaded on 22 August 2018.
Leptodactylus knudseni	Leptodactylidae	terrestrial	IUCN: Ronald Heyer, Luis A. Coloma, Santiago Ron, Claudia Azevedo-Ramos, Enrique La Marca, Jerry Hardy. 2010. Leptodactylus knudseni. The IUCN Red List of Threatened Species 2010: e.T57135A11589628. http://dx.doi.org/10.2305/IUCN.UK.2010-2.RLTS.T57135A11589628.en. Downloaded on 22 August 2018.
Leptodactylus leptodactyloides	Leptodactylidae	terrestrial	IUCN: Luis A. Coloma, Santiago Ron, Claudia Azevedo-Ramos, Enrique La Marca. 2004. Leptodactylus leptodactyloides. The IUCN Red List of Threatened Species 2004: e.T57140A11590413. http://dx.doi.org/10.2305/IUCN.UK.2004.RLTS.T57140A11590413.en. Downloaded on 22 August 2018.
Leptodactylus petersii	Leptodactylidae	terrestrial	IUCN: Ronald Heyer, Miguel Trefaut Rodrigues. 2010. Leptodactylus petersii. The IUCN Red List of Threatened Species 2010: e.T57155A11593480. http://dx.doi.org/10.2305/IUCN.UK.2010-2.RLTS.T57155A11593480.en. Downloaded on 22 August 2018.
Leptodactylus wagneri	Leptodactylidae	terrestrial	IUCN: Débora Silvano, Claudia Azevedo-Ramos, Luis A. Coloma, Santiago Ron, Ronald Heyer, Claude Gascon. 2004. Leptodactylus wagneri. The IUCN Red List of Threatened Species 2004: e.T57175A11579804. http://dx.doi.org/10.2305/IUCN.UK.2004.RLTS.T57175A11579804.en. Downloaded on 22 August 2018.
Lithodytes lineatus	Leptodactylidae	terrestrial	IUCN: Enrique La Marca, Claudia Azevedo-Ramos, Luis A. Coloma, Santiago Ron, Jerry Hardy. 2010. Lithodytes lineatus. The IUCN Red List of Threatened Species 2010: e.T57177A11580398. http://dx.doi.org/10.2305/IUCN.UK.2010-2.RLTS.T57177A11580398.en. Downloaded on 22 August 2018.
Oreobates amarakaeri	Strabomantidae	terrestrial	IUCN: IUCN SSC Amphibian Specialist Group. 2017. Oreobates amarakaeri. The IUCN Red List of Threatened Species 2017: e.T87763480A87763500. http://dx.doi.org/10.2305/IUCN.UK.2017-3.RLTS.T87763480A87763500.en. Downloaded on 27 August 2018.
Oreobates cruralis	Strabomantidae	terrestrial	IUCN: Claudia Cortez, Steffen Reichle, Lily Rodríguez, Jorge Luis Martinez, Wilfredo Arizabal. 2004. Oreobates cruralis. The IUCN Red List of Threatened Species 2004: e.T56536A11494151. http://dx.doi.org/10.2305/IUCN.UK.2004.RLTS.T56536A11494151.en. Downloaded on 27 August 2018.
Oreobates quixensis	Strabomantidae	terrestrial	IUCN: Luis A. Coloma, Santiago Ron, Claudia Azevedo-Ramos, Ariadne Angulo, Fernando Castro, Jose Vicente Rueda. 2004. Oreobates quixensis. The IUCN Red List of Threatened Species 2004: e.T57105A11579455. http://dx.doi.org/10.2305/IUCN.UK.2004.RLTS.T57105A11579455.en. Downloaded on 27 August 2018.
Osteocephalus buckleyi	Hylidae	arboreal	IUCN: Enrique La Marca, Claudia Azevedo-Ramos, Luis A. Coloma, Santiago Ron. 2004. Osteocephalus buckleyi. The IUCN Red List of Threatened Species 2004: e.T55789A11356485. http://dx.doi.org/10.2305/IUCN.UK.2004.RLTS.T55789A11356485.en. Downloaded on 22 August 2018. ; Ron S, Venegas P, Toral E, Read V, Ortiz D, Manzano A (2012) Systematics of the Osteocephalus buckleyi species complex (Anura, Hyli…
Osteocephalus cabrerai	Hylidae	arboreal	IUCN: Enrique La Marca, Ariadne Angulo, Luis A. Coloma, Santiago Ron. 2004. Osteocephalus cabrerai. The IUCN Red List of Threatened Species 2004: e.T55790A11356745. http://dx.doi.org/10.2305/IUCN.UK.2004.RLTS.T55790A11356745.en. Downloaded on 22 August 2018.; Ron S, Venegas P, Toral E, Read V, Ortiz D, Manzano A (2012) Systematics of the Osteocephalus buckleyi species complex (Anura, Hylidae) fro…
Osteocephalus castaneicola	Hylidae	arboreal	IUCN: IUCN SSC Amphibian Specialist Group,. 2013. Osteocephalus castaneicola. The IUCN Red List of Threatened Species 2013: e.T190998A1966043. http://dx.doi.org/10.2305/IUCN.UK.2013-1.RLTS.T190998A1966043.en. Downloaded on 22 August 2018.; Ron S, Venegas P, Toral E, Read V, Ortiz D, Manzano A (2012) Systematics of the Osteocephalus buckleyi species complex (Anura, Hylidae) from Ecuador and Peru. …
Osteocephalus leprieurii	Hylidae	arboreal	IUCN: Enrique La Marca, Robert Reynolds, Claudia Azevedo-Ramos, Abraham Mijares, Celsa Señaris. 2010. Osteocephalus leprieurii. The IUCN Red List of Threatened Species 2010: e.T55798A11358677. http://dx.doi.org/10.2305/IUCN.UK.2010-2.RLTS.T55798A11358677.en. Downloaded on 22 August 2018.; Ron S, Venegas P, Toral E, Read V, Ortiz D, Manzano A (2012) Systematics of the Osteocephalus buckleyi specie…
Osteocephalus planiceps	Hylidae	arboreal	IUCN: Angulo, A., Coloma, L.A., Ron, S.R., Castro, F., Rueda-Almonacid, J.V., Jungfer, K. & Icochea M., J. 2010. Osteocephalus planiceps (errata version published in 2016). The IUCN Red List of Threatened Species 2010: e.T55801A86621296. http://dx.doi.org/10.2305/IUCN.UK.2010-2.RLTS.T55801A11364262.en. Downloaded on 22 August 2018.; Ron S, Venegas P, Toral E, Read V, Ortiz D, Manzano A (2012) Sys…
Osteocephalus taurinus	Hylidae	arboreal	IUCN: Enrique La Marca, Claudia Azevedo-Ramos, Luis A. Coloma, Santiago Ron. 2010. Osteocephalus taurinus. The IUCN Red List of Threatened Species 2010: e.T55803A11364949. http://dx.doi.org/10.2305/IUCN.UK.2010-2.RLTS.T55803A11364949.en. Downloaded on 22 August 2018.; Ron S, Venegas P, Toral E, Read V, Ortiz D, Manzano A (2012) Systematics of the Osteocephalus buckleyi species complex (Anura, Hyl…
Osteocephalus yasuni	Hylidae	arboreal	IUCN: IUCN SSC Amphibian Specialist Group. 2018. Osteocephalus yasuni. The IUCN Red List of Threatened Species 2018: e.T55805A61404624. http://dx.doi.org/10.2305/IUCN.UK.2018-1.RLTS.T55805A61404624.en. Downloaded on 22 August 2018.; Ron S, Venegas P, Toral E, Read V, Ortiz D, Manzano A (2012) Systematics of the Osteocephalus buckleyi species complex (Anura, Hylidae) from Ecuador and Peru. ZooKeys…
Phyllomedusa camba	Hylidae	arboreal	IUCN: Ignacio De la Riva, Karl-Heinz Jungfer, Ariadne Angulo, Steffen Reichle. 2004. Phyllomedusa camba. The IUCN Red List of Threatened Species 2004: e.T55845A11379810. http://dx.doi.org/10.2305/IUCN.UK.2004.RLTS.T55845A11379810.en. Downloaded on 22 August 2018.
Phyllomedusa palliata	Hylidae	arboreal	IUCN: Angulo, A., Azevedo-Ramos, C., Coloma, L.A., Ron, S.R., Hoogmoed, M., Gascon, C., Icochea M., J. & Cisneros-Heredia, D.F. 2016. Pithecopus palliatus. The IUCN Red List of Threatened Species 2016: e.T55859A107299731. http://dx.doi.org/10.2305/IUCN.UK.2016-3.RLTS.T55859A107299731.en. Downloaded on 22 August 2018.
Phyllomedusa tomopterna	Hylidae	arboreal	IUCN: Enrique La Marca, Claudia Azevedo-Ramos, Luis A. Coloma, Santiago Ron. 2016. Callimedusa tomopterna. The IUCN Red List of Threatened Species 2016: e.T55866A107289222. http://dx.doi.org/10.2305/IUCN.UK.2016-3.RLTS.T55866A107289222.en. Downloaded on 22 August 2018.
Phyllomedusa vaillantii	Hylidae	arboreal	IUCN: Claudia Azevedo-Ramos, Robert Reynolds, Enrique La Marca, Luis A. Coloma, Santiago Ron. 2010. Phyllomedusa vaillantii. The IUCN Red List of Threatened Species 2010: e.T55868A11383140. http://dx.doi.org/10.2305/IUCN.UK.2010-2.RLTS.T55868A11383140.en. Downloaded on 22 August 2018.
Pipa pipa	pipidae	aquatic	IUCN: IUCN SSC Amphibian Specialist Group. 2015. Pipa pipa. The IUCN Red List of Threatened Species 2015: e.T58163A61414791. http://dx.doi.org/10.2305/IUCN.UK.2015-4.RLTS.T58163A61414791.en. Downloaded on 22 August 2018.
Pristimantis altamazonicus	Strabomantidae	arboreal	IUCN: Claudia Azevedo-Ramos, Lily Rodríguez, Jorge Luis Martinez, Luis A. Coloma, Santiago Ron, Fernando Castro, Jose Vicente Rueda, Ariadne Angulo. 2004. Pristimantis altamazonicus. The IUCN Red List of Threatened Species 2004: e.T56407A11470948. http://dx.doi.org/10.2305/IUCN.UK.2004.RLTS.T56407A11470948.en. Downloaded on 22 August 2018.
Pristimantis buccinator	Strabomantidae	arboreal	IUCN: Lily Rodríguez, Jorge Luis Martinez, Javier Icochea, Ariadne Angulo, Claude Gascon. 2004. Pristimantis buccinator. The IUCN Red List of Threatened Species 2004: e.T56480A11471061. http://dx.doi.org/10.2305/IUCN.UK.2004.RLTS.T56480A11471061.en. Downloaded on 22 August 2018.
Pristimantis carvalhoi	Strabomantidae	arboreal	IUCN: Rodriguez, L., Martinez, J.L., Azevedo-Ramos, C., Coloma, L.A., Ron, S.R., Castro, F., Rueda-Almonacid, J.V., Hoogmoed, M., Icochea M., J. & Angulo, A. 2004. Pristimantis carvalhoi (errata version published in 2016). The IUCN Red List of Threatened Species 2004: e.T56496A86638051. http://dx.doi.org/10.2305/IUCN.UK.2004.RLTS.T56496A11475637.en. Downloaded on 22 August 2018.
Pristimantis croceoinguinis	Strabomantidae	arboreal	IUCN: IUCN SSC Amphibian Specialist Group. 2018. Pristimantis croceoinguinis. The IUCN Red List of Threatened Species 2018: e.T56533A61410273. http://dx.doi.org/10.2305/IUCN.UK.2018-1.RLTS.T56533A61410273.en. Downloaded on 22 August 2018. ; Lynch, J. (1968). Two New Frogs of the Genus Fleutherodactylus from Eastern Ecuador (Amphibia: Leptodactylidae). Journal of Herpetology, 2(3/4), 129-135. doi:…
Pristimantis malkini	Strabomantidae	terrestrial	IUCN: Rodriguez, L., Martinez, J.L., Coloma, L.A., Ron, S.R., Castro, F., Rueda-Almonacid, J.V., Icochea M., J., Angulo, A., Gascon, C. & Cisneros-Heredia, D.F. 2004. Pristimantis malkini (errata version published in 2016). The IUCN Red List of Threatened Species 2004: e.T56739A86155239. http://dx.doi.org/10.2305/IUCN.UK.2004.RLTS.T56739A11528413.en. Downloaded on 22 August 2018.
Pristimantis ockendeni	Strabomantidae	arboreal	IUCN: Lily Rodríguez, Jorge Luis Martinez, Luis A. Coloma, Santiago Ron, Claudia Azevedo-Ramos, Fernando Castro, Jose Vicente Rueda, Diego Cisneros-Heredia, Marinus Hoogmoed, Claude Gascon. 2004. Pristimantis ockendeni. The IUCN Red List of Threatened Species 2004: e.T56803A11534464. http://dx.doi.org/10.2305/IUCN.UK.2004.RLTS.T56803A11534464.en. Downloaded on 22 August 2018.
Pristimantis reichlei	Strabomantidae	arboreal	JOSÉ M. PADIAL, IGNACIO DE LA RIVA; Integrative taxonomy reveals cryptic Amazonian species of Pristimantis (Anura: Strabomantidae), Zoological Journal of the Linnean Society, Volume 155, Issue 1, 1 January 2009, Pages 97–122, https://doi.org/10.1111/j.1096-3642.2008.00424.x
Pristimantis toftae	Strabomantidae	arboreal	IUCN: Rodriguez, L., Martinez, J.L., De la Riva, I., Angulo, A., Reichle, S. & Gascon, C. 2004. Pristimantis toftae (errata version published in 2016). The IUCN Red List of Threatened Species 2004: e.T57010A86244448. http://dx.doi.org/10.2305/IUCN.UK.2004.RLTS.T57010A11565912.en. Downloaded on 22 August 2018.
Rhinella margaritifera	Bufonidae	terrestrial	IUCN: Frank Solís, Roberto Ibáñez, César Jaramillo, Querube Fuenmayor, Débora Silvano, Luis A. Coloma, Enrique La Marca, Santiago Ron, Marinus Hoogmoed. 2010. Rhinella margaritifera. The IUCN Red List of Threatened Species 2010: e.T54701A11185916. http://dx.doi.org/10.2305/IUCN.UK.2010-2.RLTS.T54701A11185916.en. Downloaded on 22 August 2018. ; Lavilla, Esteban & Caramaschi, Ulisses & Langone, Jos…
Rhinella marina	Bufonidae	terrestrial	IUCN: Frank Solís, Roberto Ibáñez, Geoffrey Hammerson, Blair Hedges, Arvin Diesmos, Masafumi Matsui, Jean-Marc Hero, Stephen Richards, Luis Coloma, Santiago Ron, Enrique La Marca, Jerry Hardy, Robert Powell, Federico Bolaños, Gerardo Chaves, Paulino Ponce. 2009. Rhinella marina. The IUCN Red List of Threatened Species 2009: e.T41065A10382424. http://dx.doi.org/10.2305/IUCN.UK.2009-2.RLTS.T41065A1…
Scarthyla goinorum	Hylidae	arboreal	Carmo Telles, David & Carvalho, Vinicius & Gordo, Marcelo & Kaefer, Igor & Fonte, Luis Fernando & Menin, Marcelo. (2017). Scarthyla goinorum (BOKERMANN, 1962): New records for the States of Amazonas and Pará, Brazil. Herpetozoa. 30. 88-92. ; Katy Upton, Eleanor Warren-Thomas, Isabel Rogers. (2014). Amphibian Diversity of Floating Meadows in Flooded Forests of the Amazon. Herpetological Review, 20…
Scinax funereus	Hylidae	arboreal	IUCN: Ariadne Angulo, Claudia Azevedo-Ramos, Luis A. Coloma, Santiago Ron. 2004. Scinax funereus. The IUCN Red List of Threatened Species 2004: e.T55956A11383897. http://dx.doi.org/10.2305/IUCN.UK.2004.RLTS.T55956A11383897.en. Downloaded on 22 August 2018. ; Duellman, WE and Wiens, JJ 1993. Hylid frogs of the genus Scinax Wagler, 1830, in Amazonian Ecuador and Peru. Occasional Papers of the Museu…
Scinax garbei	Hylidae	arboreal	IUCN: Enrique La Marca, Claudia Azevedo-Ramos, Luis A. Coloma, Santiago Ron. 2004. Scinax garbei. The IUCN Red List of Threatened Species 2004: e.T55959A11384514. http://dx.doi.org/10.2305/IUCN.UK.2004.RLTS.T55959A11384514.en. Downloaded on 22 August 2018. ; Duellman, WE and Wiens, JJ 1993. Hylid frogs of the genus Scinax Wagler, 1830, in Amazonian Ecuador and Peru. Occasional Papers of the Museu…
Scinax ictericus	Hylidae	arboreal	IUCN: Ariadne Angulo, Javier Icochea, Robert Reynolds, Steffen Reichle. 2004. Scinax ictericus. The IUCN Red List of Threatened Species 2004: e.T55965A11402214. http://dx.doi.org/10.2305/IUCN.UK.2004.RLTS.T55965A11402214.en. Downloaded on 22 August 2018. ; Duellman, WE and Wiens, JJ 1993. Hylid frogs of the genus Scinax Wagler, 1830, in Amazonian Ecuador and Peru. Occasional Papers of the Museum …
Scinax ruber	Hylidae	arboreal	IUCN: rank Solís, Roberto Ibáñez, César Jaramillo, Querube Fuenmayor, Claudia Azevedo-Ramos, Enrique La Marca, Luis A. Coloma, Santiago Ron, Jerry Hardy, Blair Hedges, Beatrice Ibéné, Michel Breuil, Robert Powell. 2010. Scinax ruber. The IUCN Red List of Threatened Species 2010: e.T55994A11395509. http://dx.doi.org/10.2305/IUCN.UK.2010-2.RLTS.T55994A11395509.en. Downloaded on 22 August 2018.
Sphaenorhynchus carneus	Hylidae	arboreal	IUCN: Claudia Azevedo-Ramos, Luis A. Coloma, Santiago Ron. 2004. Sphaenorhynchus carneus. The IUCN Red List of Threatened Species 2004: e.T56013A11408343. http://dx.doi.org/10.2305/IUCN.UK.2004.RLTS.T56013A11408343.en. Downloaded on 22 August 2018.
Sphaenorhynchus lacteus	Hylidae	arboreal	IUCN: Enrique La Marca, Claudia Azevedo-Ramos, Luis A. Coloma, Santiago Ron, Jerry Hardy. 2010. Sphaenorhynchus lacteus. The IUCN Red List of Threatened Species 2010: e.T56015A11409132. http://dx.doi.org/10.2305/IUCN.UK.2010-2.RLTS.T56015A11409132.en. Downloaded on 22 August 2018.
Syncope bassleri	Microhylidae	litter	IUCN: Javier Icochea, Claudia Azevedo-Ramos, Luis A. Coloma, Santiago Ron. 2004. Chiasmocleis bassleri. The IUCN Red List of Threatened Species 2004: e.T57751A11680452. http://dx.doi.org/10.2305/IUCN.UK.2004.RLTS.T57751A11680452.en. Downloaded on 22 August 2018.
Syncope tridactyla	Microhylidae	litter	IUCN: Ariadne Angulo, Marinus Hoogmoed, Claude Gascon, Claudia Azevedo-Ramos, Javier Icochea. 2004. Chiasmocleis tridactyla. The IUCN Red List of Threatened Species 2004: e.T58021A11717668. http://dx.doi.org/10.2305/IUCN.UK.2004.RLTS.T58021A11717668.en. Downloaded on 22 August 2018.
Teratohyla midas	Centrolenidae	arboreal	IUCN: Lily Rodríguez, Jorge Luis Martinez, Claudia Azevedo-Ramos, Luis A. Coloma, Santiago Ron. 2004. Teratohyla midas. The IUCN Red List of Threatened Species 2004: e.T54971A11219321. http://dx.doi.org/10.2305/IUCN.UK.2004.RLTS.T54971A11219321.en. Downloaded on 22 August 2018.
Trachycephalus coriaceus	Hylidae	arboreal	IUCN: Ariadne Angulo, Robert Reynolds, Luis A. Coloma, Santiago Ron. 2010. Trachycephalus coriaceus. The IUCN Red List of Threatened Species 2010: e.T55818A11370989. http://dx.doi.org/10.2305/IUCN.UK.2010-2.RLTS.T55818A11370989.en. Downloaded on 22 August 2018.
Trachycephalus venulosus	Hylidae	arboreal	IUCN: Enrique La Marca, Claudia Azevedo-Ramos, Norman Scott, Lucy Aquino, Débora Silvano, Luis A. Coloma, Santiago Ron, Julian Faivovich, Georgina Santos-Barrera, Frank Solís, Roberto Ibáñez, Federico Bolaños, Larry David Wilson, Jerry Hardy, Paulino Ponce. 2010. Trachycephalus typhonius (errata version published in 2016). The IUCN Red List of Threatened Species 2010: e.T55824A95508779. http://dx…
