# Supplementary material for: Widespread chytrid infection across frogs in the Peruvian Amazon suggests critical role for low elevation in pathogen spread and persistence
Source: PLoS One. 2019 Oct 16;14(10):e0222718. doi: 10.1371/journal.pone.0222718 (PMC6795419; doi:10.1371/journal.pone.0222718)
Supplement: S4 Table — GenBank numbers for comparison sequences used to assign 6 unidentified frogs specimens to species. (XLSX) [file pone.0222718.s004.xlsx]

## Sheet: Sheet1
Species	GenBank Accession number (16S rRNA)	References	Voucher number
Adenomera andreae		von May. Unpublished	Cl054
Adenomera andreae		von May. Unpublished	CI074
Adenomera andreae		von May. Unpublished	Cl057
Adenomera andreae		von May. Unpublished	Cl073
Adenomera andreae		von May. Unpublished	Cl072
Adenomera hylaedactyla	JF789892	Jansen et al. 2011	MJ1321
Allobates conspicuus	DQ502135	Grant et al. 2006
Allobates femoralis	DQ523069	Roberts et al. 2006
Allobates trilineatus		von May. Unpublished	CI37
Amazophrynella javierbustamantei		von May. Unpublished	KR905184
Amazophrynella javierbustamantei		von May. Unpublished	KR905185
Amazophrynella javierbustamantei		von May. Unpublished	CI023
Ameerega hahneli	DQ523056	Roberts et al. 2006
Ameerega macero	EU525852	Brown and Twomey. 2008	JLB07999
Ameerega picta	EU342617	Santos et al. 2009	KU215184
Ameerega shihuemoy	KX898436	Serrano-Rojas et al. 2017	MUSM31691
Ameerega shihuemoy	KX898437	Serrano-Rojas et al. 2017	MUSM31692
Ameerega simulans	DQ523090	Roberts et al. 2006
Ameerega trivittata	DQ502023	Grant et al. 2006
Atelopus tricolor	EU672978	Loetters et al. 2010
Bolitoglossa sp		von May. Unpublished	ACI15
Bryophryne cophite		von May. Unpublished	AC26907
Bryophryne hanssaueri		von May. Unpublished	AC26407
Bryophryne nubilosus		von May. Unpublished	ACI7507
Centrolene sabini		von May. Unpublished	AC710
Ceratophrys cornuta	DQ679376	Wiens et al. 2007
Chiasmocleis antenori	KF621140	Peloso et al. 2014	MTR28373
Chiasmocleis bassleli	GQ891752	Funk and Cannatella. 2009	MHNSM21576
Chiasmocleis royi	KC180059	de Sa et al. 2012	KU215540
Chiasmocleis royi		von May. Unpublished	CI083
Chiasmocleis royi		von May. Unpublished	CI084
Cochranella nola		von May. Unpublished	ACl14
Ctenophryne geayi	KC180020	de Sa et al. 2012	ROM40138
Ctenophryne geayi		von May. Unpublished	CI075
Ctenophryne geayi		von May. Unpublished	CI076
Dend ropsophus leali	KF723025	Schulze et al. 2015	SMF94211
Dendropsophus delarivai	KJ933566	Gehara et al. 2014
Dendropsophus koechklini		von May. Unpublished	CI068
Dendropsophus leucophyllatus	JF790067	Jansen et al. 2011	MJ1360
Dendropsophus marmoratus	AY843640	Faivovich et al. 2005
Dendropsophus minutus		von May. Unpublished	ACI0412
Dendropsophus parviceps		von May. Unpublished	PW2011
Dendropsophus parviceps		von May. Unpublished	AC915
Dendropsophus rhodopeplus	AY843658	Faivovich et al. 2005
Dendropsophus shubarti		von May. Unpublished	CI052
Dendropsophus shubarti		von May. Unpublished	CI047
Dendropsophus shubarti		von May. Unpublished	CI053
Dendropsophus triangulum		von May. Unpublished	CI048
Edalorhina perezi	KM091581	de Sa et al. 2014	13030
Edalorhina perezi	AY843585	Faivovich et al. 2005
Elachistocleis muiraquitan		von May. Unpublished	CI078
Engystomops freibergi		von May. Unpublished	EFO11551
Epicrionops sp	X86289	Hay et al. 1995
Gastrotheca antoniiochoai	JN157622	Duellman et al. 2011	MUSM27944
Gastrotheca excubitor	JN157624	Duellman et al. 2011	MUSM26281
Gastrotheca marsupiata	KC844925	Blackburn and Duellman. 2013	MVZ269022
Gastrotheca nebulanastes	JN157621	Duellman et al. 2011	MUSM27943
Gastrotheca testudinea		von May. Unpublished	AC8514
Hamptophryne alios	KC180022	de Sa et al. 2012	KU215544B
Hamptophryne boliviana	KC179987	de Sa et al. 2012	WED57567
Hamptophryne boliviana		von May. Unpublished	CI071
Hamtophryne boliviana		von May. Unpublished	CI046
Hemiphractus helioi		von May. Unpublished	ACI9799
Hemiphractus scutatus	DQ679414	Wiens et al. 2007	RWM10453
Hyalinobatrachium bergueri		von May. Unpublished	ACI7412
Hyalinobatrachium carlesvilai	KM068260	Twomey et al. 2014	MHNC13958
Hyloscirtus armatus		von May. Unpublished	AC2299
Hyloscirtus phyllognathus		von May. Unpublished	AC23599
Hypsiboas boans		von May. Unpublished	AC8314
Hypsiboas calcaratus	AY843613	Faivovich et al. 2005
Hypsiboas cinerascens	AY549336	Faivovich et al. 2004
Hypsiboas fasciatus		von May. Unpublished	ACI0612
Hypsiboas geographicus		von May. Unpublished	AC30599
Hypsiboas gladiator		von May. Unpublished	BL4113
Hypsiboas lanciformis		von May. Unpublished	AC7913
Hypsiboas maculateralis		von May. Unpublished	CI077
Hypsiboas punctatus		von May. Unpublished	ACI0112
Leptodactylus bolivianus	HQ232831	Heyer and de Sa. 2011	USNM-FS 152368
Leptodactylus didymus	KF723223	Schulze et al. 2015	MNKA10479
Leptodactylus griseigularis	EU368907	Padial et al. 2008	MNCN43541
Leptodactylus knudseni	HQ259120	Heyer and de Sa. 2011	USNM319702
Leptodactylus leptodactyloides	AY943236	de Sa et al. unpublished
Leptodactylus pentadactylus	KM091607	de Sa et al. 2014	USNM268971
Leptodactylus petersii	KM091608	de Sa et al. 2014	KU218194
Leptodactylus petersii		von May. Unpublished	CI064
Leptodactylus petersii		von May. Unpublished	CI039
Leptodactylus rhodomystax	AY947855 (modified)	Heyer et al. 2005	MZUSP70375
Leptodactylus rhodonotus		von May. Unpublished	ACI6299
Leptodactylus stenodema	KM091617	de Sa et al. 2014	LSUMZH12880
Lithodytes lineatus	AY943241	de Sa et al. unpublished
Noblella myrmecoides		von May. Unpublished	CORBIDI 5461
Noblella myrmecoides		von May. Unpublished	KST0487
Noblella myrmecoides	KY652644	von May et al. 2017	RVM312
Noblella myrmecoides		von May. Unpublished	CI033
Noblella myrmecoides		von May. Unpublished	CI034
Noblella pygmaea		von May. Unpublished	AC21907
Noblella sp		von May. Unpublished	ACI1307
Nymphargus pluvialis		von May. Unpublished	ACI4809
Oreobates amarakaeri		von May. Unpublished	ACI5314
Oreobates cruralis		von May. Unpublished	Cl008
Oreobates cruralis		von May. Unpublished	Cl009
Oreobates gemcare		von May. Unpublished	AC9807
Oreobates granulosus		von May. Unpublished	AC9407
Oreobates quixensis	EF493662	Heinicke et al. 2007	KU178249
Oreobates quixensis	EU192297	Padial et al. 2009	MNCN43147
Osteocephalus buckleyi	KF002023	Jungfer et al. 2013	KHJ-F 067
Osteocephalus buckleyi		von May. Unpublished	CI003
Osteocephalus buckleyi		von May. Unpublished	CI024
Osteocephalus castaneicol		von May. Unpublished	ACI005
Osteocephalus castaneicola		von May. Unpublished	CI005
Osteocephalus lepreurii		von May. Unpublished	CI002
Osteocephalus lepreurii		von May. Unpublished	CI004
Osteocephalus lepreurii		von May. Unpublished	CI026
Osteocephalus leprieurii	KF002072	Jungfer et al. 2013	MHNC 8214
Osteocephalus mimeticus		von May. Unpublished	ACI3012
Osteocephalus taurinus	KF002145	Jungfer et al. 2013	FS 2380
Phyllomedusa bicolor	AY843723	Faivovich et al. 2005
Phyllomedusa camba	JF789937	Jansen et al. 2011
Phyllomedusa camba		von May. Unpublished	KST0540
Phyllomedusa camba		von May. Unpublished	CI041
Phyllomedusa camba		von May. Unpublished	CI067
Phyllomedusa palliata	AY326046	Darst and Cannatella. 2004	WED55638
Phyllomedusa tomopterna	AY326045	Darst and Cannatella. 2004	WED55380
Phyllomedusa vaillanti	AY549363	Faivovich et al. 2004	AMNH-A 1662888
Pipa pipa	AY581621	Evans et al. 2004
Pleurodema marmoratum	JQ937192	Faivovich et al. 2012	MACN42035
Pristimantis altamazonicus		von May. Unpublished	ACI0812
Pristimantis altamazonicus		von May. Unpublished	ACI1813
Pristimantis altamazonicus		von May. Unpublished	ACI2013
Pristimantis buccinator		von May. Unpublished	CI020
Pristimantis buccinator		von May. Unpublished	Cl021
Pristimantis carvalhoi		von May. Unpublished	Cl018
Pristimantis carvalhoi		von May. Unpublished	CORBIDI 5242 95938545
Pristimantis carvalhoi	MG820152	Catenazzi and Lehr. 2018	FieldSeries EB14.13
Pristimantis cosnipatae		von May. Unpublished	AC20799
Pristimantis croceoinguinis	KP064144	Ortega-Andrade and Venegas. 2014	QCAZ53532
Pristimantis danae		von May. Unpublished	ACI5007
Pristimantis diadematus	EU186668	Hedges et al. 2008	KU221999
Pristimantis fenestratus		von May. Unpublished	AC6613
Pristimantis imitatrix	EF493667	Heinicke et al. 2007	KU215476
Pristimantis lindae		von May. Unpublished	ACI4407
Pristimantis mendax		von May. Unpublished	AC414
Pristimantis ockendeni	KY652654	von May et al. 2017	RVM512
Pristimantis pharangobates		von May. Unpublished	ACI4907
Pristimantis platydactylus		von May. Unpublished	ACl1613
Pristimantis pluvialis	KX155577	Shepack et al. 2016	CORBIDl 11862
Pristimantis pluvialis	KX155578	Shepack et al. 2016	CORBIDl 16695
Pristimantis reichlei		von May. Unpublished	AC5713
Pristimantis reichlei		von May. Unpublished	CI006
Pristimantis reichlei	EF493707	Heinicke et al. 2007
Pristimantis salaputium		von May. Unpublished	AC8709
Pristimantis skydmainos	EF493393	Heinicke et al. 2007	MHNSM10071
Pristimantis toftae		von May. Unpublished	ACI0707
Pristimantis toftae		von May. Unpublished	CIOl4
Pristimantis toftae		von May. Unpublished	CIOl5
Pristimantis ventrimarmoratus		von May. Unpublished	CI040
Pristimantis ventrimarmoratus		von May. Unpublished	CORBIDI 5262
Psychrophrynella sp		von May. Unpublished	ACl1609
Psychrophrynella sp		von May. Unpublished	ACI4807
Psychrophrynella usurpator		von May. Unpublished	ACI8609
Ranitomeya sirensis	JN635870	Brown et al. 2012
Ranitomeya uakarii	JN651270	Brown. 2011
Rhaebo guttatus	DQ158459	Pramuk. 2006	LSUMZ17418
Rhinella inca		von May. Unpublished	AC9307
Rhinella leptoscelis	KF992154	Moravec et al. 2014	MUSM31150
Rhinella manu		von May. Unpublished	AC9713
Rhinella margaritifera		von May. Unpublished	AC815
Rhinella margaritifera		von May. Unpublished	CI055
Rhinella margaritifera		von May. Unpublished	CI056
Rhinella marina	AY325994	Darst and Cannatella. 2004	WED55596
Rhinella poeppigii	DQ158481	Pramuk. 2006	USNM268824
Rhinella veraguensis	DQ158497	Pramuk. 2006	USNM346048
Rulyrana spiculata		von May. Unpublished	AC7014
Scarthyla goinorum	AY843752	Faivovich et al. 2005
Scarthyla goinorum		von May. Unpublished	CI065
Scarthyla goinorum		von May. Unpublished	CI066
Scinax chiquitanus	JF789945	Jansen et al. 2011	MJ1314
Scinax garbei		von May. Unpublished	AC31899
Scinax ruber		von May. Unpublished	AC26199
Siphonops annulatus		von May. Unpublished	KST0274
Siphonops annulatus	EU753986	Wake et al. 2005	MVZ162588
Sphaenorhynchus dorisae	AY843766	Faivovich et al. 2005
Sphaenorhynchus lacteus	JF790144	Jansen et al. 2011	MJ1358
Sphaenorynchus lacteus		von May. Unpublished	CI090
Strabomantis sulcatus	EF493536	Heinicke et al. 2007	KU218055
Telmatobius mendelsoni		von May. Unpublished	AC6807
Teratohyla midas	KM068263	Twomey et al. 2014	MNCN 45963
Trachycephalus coriaceus		von May. Unpublished	CI025
Trachycephalus coriaceus	EF376068	Salducci et al. 2005
Trachycephalus coriaceus		von May. Unpublished	CI062
Trachycephalus venulosus	JQ868531	Salerno et al. 2012	QCAZ21283
Yunganastes mercedesae	EU192252	Padial et al. 2007	ZMFK72572
